# Supplementary material for: Probiotics and Antibiotic-Induced Microbial Aberrations in Children: A Secondary Analysis of a Randomized Clinical Trial
Source: JAMA Netw Open. 2024 Jul 5;7(7):e2418129. doi: 10.1001/jamanetworkopen.2024.18129 (PMC11227081; doi:10.1001/jamanetworkopen.2024.18129)
Supplement: Supplement 3. — eTable 2. Dataset 1 eTable 3. Diarrhea Analyses eTable 4. AAD [file jamanetwopen-e2418129-s003.xlsx]

## Sheet: Table of Contents
Dierikx T, Malinowska A, Lukasik J, et al; Multispecies Probiotic in AAD Study Group. Probiotics and antibiotic-induced microbial aberrations in children: a randomized clinical trial. JAMA Netw Open. 2024;7(6):e2418129. doi:10.1001/jamanetworkopen.2024.18129
This supplemental material was provided by the authors to give readers additional information about their work.
eTable 2. Dataset
eTable 3. Diarrhea analysis
eTable 4. AAD

## Sheet: eTable 2. Dataset 1 
Timepoint	OTU	median placebo	median probiotic	iqr placebo	iqr probiotic	mean placebo	mean probiotic	sd placebo	sd probiotic	p
1	f__[Eubacterium]_coprostanoligenes_group Family	0	0	0.001	0.002	0.003	0.003	0.008	0.008	0.604
2	f__[Eubacterium]_coprostanoligenes_group Family	0	0	0	0	0.002	0.002	0.006	0.006	1
3	f__[Eubacterium]_coprostanoligenes_group Family	0	0	0.004	0.006	0.006	0.003	0.016	0.005	0.715
4	f__[Eubacterium]_coprostanoligenes_group Family	0.004	0	0.01	0.005	0.007	0.003	0.008	0.005	0.116
3	f__Bacteroidaceae Family	0	0	0	0	0	0	0	0	0.324
4	f__Bacteroidaceae Family	0	0	0	0	0	0	0.001	0	0.347
1	f__Bifidobacteriaceae Family	0	0	0	0	0	0	0	0.001	0.303
1	f__Christensenellaceae Family	0	0	0	0	0	0	0.001	0.001	0.968
2	f__Christensenellaceae Family	0	0	0	0	0	0	0.001	0	1
3	f__Christensenellaceae Family	0	0	0	0	0	0	0.002	0	0.984
1	f__Coriobacteriales_Incertae_Sedis Family	0	0	0	0	0	0	0.001	0	0.184
3	f__Coriobacteriales_Incertae_Sedis Family	0	0	0	0	0	0	0.001	0	0.154
4	f__Coriobacteriales_Incertae_Sedis Family	0	0	0	0	0	0	0.001	0	0.347
1	f__Eggerthellaceae Family	0	0	0	0	0	0	0	0.001	0.329
2	f__Eggerthellaceae Family	0	0	0	0	0	0	0	0	0.331
3	f__Eggerthellaceae Family	0	0	0	0	0	0	0	0.001	0.229
4	f__Eggerthellaceae Family	0	0	0	0	0	0.001	0.001	0.002	0.257
1	f__Enterobacteriaceae Family	0.016	0.002	0.085	0.072	0.117	0.114	0.234	0.254	0.104
2	f__Enterobacteriaceae Family	0.042	0.008	0.287	0.146	0.214	0.146	0.323	0.26	0.191
3	f__Enterobacteriaceae Family	0.004	0	0.025	0.03	0.032	0.091	0.071	0.242	0.537
4	f__Enterobacteriaceae Family	0.001	0	0.014	0.01	0.029	0.051	0.063	0.197	0.524
1	f__Erysipelatoclostridiaceae Family	0	0	0	0	0	0	0.001	0	0.205
2	f__Erysipelatoclostridiaceae Family	0	0	0	0	0	0	0.002	0.001	0.569
3	f__Erysipelatoclostridiaceae Family	0	0	0	0	0	0	0.002	0	0.552
4	f__Erysipelatoclostridiaceae Family	0	0	0	0	0	0.001	0	0.002	0.304
1	f__Erysipelotrichaceae Family	0	0	0	0	0	0	0.001	0	0.525
4	f__Erysipelotrichaceae Family	0	0	0	0	0	0	0	0	0.347
1	f__gut_metagenome Family	0	0	0	0	0.016	0	0.1	0	0.637
2	f__gut_metagenome Family	0	0	0	0	0.001	0	0.008	0	0.331
4	f__gut_metagenome Family	0	0	0	0	0	0	0	0	0.153
1	f__Lachnospiraceae Family	0.002	0.005	0.01	0.014	0.015	0.017	0.039	0.026	0.266
2	f__Lachnospiraceae Family	0	0	0.007	0.014	0.004	0.024	0.007	0.06	0.552
3	f__Lachnospiraceae Family	0.006	0.008	0.017	0.034	0.02	0.031	0.033	0.061	0.548
4	f__Lachnospiraceae Family	0.073	0.026	0.091	0.058	0.063	0.051	0.06	0.065	0.609
2	f__Lactobacillaceae Family	0	0	0	0	0	0	0	0	0.331
3	f__Lactobacillaceae Family	0	0	0	0	0	0	0	0.002	0.339
1	f__Mitochondria Family	0	0	0	0	0	0	0	0.001	0.303
2	f__Mitochondria Family	0	0	0	0	0	0	0.001	0.001	0.547
1	f__Muribaculaceae Family	0	0	0	0	0.004	0.004	0.024	0.016	0.606
2	f__Muribaculaceae Family	0	0	0	0	0.002	0.001	0.013	0.002	0.713
3	f__Muribaculaceae Family	0	0	0	0	0.003	0.001	0.014	0.004	0.739
4	f__Muribaculaceae Family	0	0	0	0	0.002	0.005	0.008	0.017	0.165
1	f__Oscillospiraceae Family	0	0	0	0.001	0	0.001	0.001	0.001	0.17
2	f__Oscillospiraceae Family	0	0	0	0	0	0	0	0.001	0.0861
3	f__Oscillospiraceae Family	0	0	0	0	0	0	0.001	0.001	0.256
4	f__Oscillospiraceae Family	0	0	0	0.001	0	0.001	0.001	0.001	0.597
1	f__Pasteurellaceae Family	0	0	0	0	0	0	0	0	0.359
2	f__Prevotellaceae Family	0	0	0	0	0	0	0	0	0.331
4	f__Prevotellaceae Family	0	0	0	0	0	0	0	0	0.347
1	f__Ruminococcaceae Family	0	0	0	0	0	0	0	0.001	0.532
2	f__Ruminococcaceae Family	0	0	0	0	0	0	0.001	0.001	0.418
3	f__Ruminococcaceae Family	0	0	0	0	0	0	0.001	0.001	0.264
4	f__Ruminococcaceae Family	0	0	0	0	0	0	0.001	0	0.0236
1	f__UCG-010 Family	0	0	0	0	0	0	0.001	0	0.359
3	f__vadinBE97 Family	0	0	0	0	0	0	0	0.001	0.339
1	f__Veillonellaceae Family	0	0	0	0	0	0	0	0.001	0.303
2	f__Veillonellaceae Family	0	0	0	0	0	0	0	0.001	0.331
3	f__Veillonellaceae Family	0	0	0	0	0	0	0	0.001	0.339
4	f__Veillonellaceae Family	0	0	0	0	0	0	0	0.001	0.327
1	f__Yersiniaceae Family	0	0	0	0	0	0	0	0.002	0.303
2	f__Yersiniaceae Family	0	0	0	0	0	0	0.002	0	1
3	f__Yersiniaceae Family	0	0	0	0	0	0	0	0	0.324
4	f__Yersiniaceae Family	0	0	0	0	0	0	0.001	0	0.347
1	g__[Bacteroides]_pectinophilus_group	0	0	0	0	0	0	0	0	0.303
1	g__[Clostridium]_innocuum_group	0	0	0	0	0.002	0	0.011	0.002	0.165
2	g__[Clostridium]_innocuum_group	0	0	0.002	0	0.003	0.002	0.009	0.006	0.417
3	g__[Clostridium]_innocuum_group	0	0	0	0	0.001	0.001	0.002	0.003	0.394
4	g__[Clostridium]_innocuum_group	0	0	0	0	0	0	0.001	0.001	1
1	g__[Eubacterium]_eligens_group	0	0	0	0	0.003	0.002	0.009	0.004	0.946
2	g__[Eubacterium]_eligens_group	0	0	0	0	0.002	0.001	0.008	0.003	0.551
3	g__[Eubacterium]_eligens_group	0	0	0.004	0.002	0.007	0.004	0.015	0.01	0.415
4	g__[Eubacterium]_eligens_group	0	0	0.008	0.008	0.005	0.005	0.008	0.009	0.829
1	g__[Eubacterium]_hallii_group	0	0	0.005	0.008	0.004	0.004	0.008	0.007	0.954
2	g__[Eubacterium]_hallii_group	0	0	0	0.004	0.001	0.004	0.003	0.007	0.0301
3	g__[Eubacterium]_hallii_group	0	0	0.011	0.01	0.007	0.007	0.013	0.009	0.638
4	g__[Eubacterium]_hallii_group	0.006	0	0.012	0.012	0.007	0.007	0.008	0.009	0.827
1	g__[Eubacterium]_ruminantium_group	0	0	0	0	0	0	0	0.001	0.0657
2	g__[Eubacterium]_ruminantium_group	0	0	0	0	0	0.001	0	0.004	0.16
3	g__[Eubacterium]_ruminantium_group	0	0	0	0	0	0	0	0.001	0.0863
1	g__[Eubacterium]_siraeum_group	0	0	0	0	0	0	0	0.002	0.876
2	g__[Eubacterium]_siraeum_group	0	0	0	0	0	0.001	0.001	0.002	0.418
3	g__[Eubacterium]_siraeum_group	0	0	0	0	0	0	0.001	0.001	0.411
4	g__[Eubacterium]_siraeum_group	0	0	0	0	0.001	0	0.004	0.001	0.661
1	g__[Eubacterium]_ventriosum_group	0	0	0	0	0	0	0	0.001	0.514
2	g__[Eubacterium]_ventriosum_group	0	0	0	0	0	0.001	0	0.004	0.0818
3	g__[Eubacterium]_ventriosum_group	0	0	0	0	0	0	0.001	0.001	0.991
4	g__[Eubacterium]_ventriosum_group	0	0	0	0.002	0.001	0.001	0.001	0.002	0.495
1	g__[Eubacterium]_xylanophilum_group	0	0	0	0	0	0	0	0	0.303
2	g__[Eubacterium]_xylanophilum_group	0	0	0	0	0	0	0	0	0.16
3	g__[Eubacterium]_xylanophilum_group	0	0	0	0	0	0	0.001	0.001	0.66
4	g__[Eubacterium]_xylanophilum_group	0	0	0	0	0	0	0.001	0.001	0.429
1	g__[Ruminococcus]_gauvreauii_group	0	0	0	0.001	0	0.002	0.001	0.004	0.0108
2	g__[Ruminococcus]_gauvreauii_group	0	0	0	0	0	0	0	0	0.16
3	g__[Ruminococcus]_gauvreauii_group	0	0	0	0	0	0.001	0.001	0.005	0.72
4	g__[Ruminococcus]_gauvreauii_group	0	0	0	0	0.001	0.001	0.003	0.002	0.596
1	g__[Ruminococcus]_gnavus_group	0	0	0.006	0.001	0.008	0.004	0.028	0.012	0.112
2	g__[Ruminococcus]_gnavus_group	0	0	0.008	0.002	0.012	0.015	0.034	0.048	0.503
3	g__[Ruminococcus]_gnavus_group	0.005	0	0.015	0.009	0.018	0.017	0.031	0.042	0.354
4	g__[Ruminococcus]_gnavus_group	0.001	0.002	0.013	0.007	0.011	0.009	0.026	0.019	0.992
1	g__[Ruminococcus]_torques_group	0	0	0	0.005	0.001	0.006	0.003	0.014	0.0545
2	g__[Ruminococcus]_torques_group	0	0	0.001	0.002	0.002	0.003	0.004	0.006	0.546
3	g__[Ruminococcus]_torques_group	0	0	0.004	0.002	0.002	0.004	0.004	0.009	0.919
4	g__[Ruminococcus]_torques_group	0.001	0	0.004	0.003	0.006	0.005	0.015	0.011	0.777
1	g__Abiotrophia	0	0	0	0	0	0	0.001	0	0.359
2	g__Abiotrophia	0	0	0	0	0.001	0	0.003	0	0.331
3	g__Abiotrophia	0	0	0	0	0	0	0	0.001	0.339
1	g__Acidaminococcus	0	0	0	0	0.001	0	0.007	0.002	0.637
2	g__Acidaminococcus	0	0	0	0	0.001	0	0.004	0.001	1
3	g__Acidaminococcus	0	0	0	0	0	0	0	0.001	0.339
4	g__Acidaminococcus	0	0	0	0	0.003	0	0.015	0	0.347
1	g__Acinetobacter	0	0	0	0	0	0	0	0	0.359
2	g__Acinetobacter	0	0	0	0	0.004	0	0.026	0	1
1	g__Actinomyces	0	0	0.001	0	0.002	0.005	0.007	0.023	0.58
2	g__Actinomyces	0	0	0	0	0	0	0	0	0.592
3	g__Actinomyces	0	0	0	0	0	0	0.001	0.001	0.499
4	g__Actinomyces	0	0	0	0	0	0	0.001	0	0.0874
1	g__Adlercreutzia	0	0	0	0	0	0	0	0.001	0.546
2	g__Adlercreutzia	0	0	0	0	0	0	0	0.001	0.404
3	g__Adlercreutzia	0	0	0	0	0	0	0	0	0.439
4	g__Adlercreutzia	0	0	0.001	0	0.001	0	0.001	0.001	0.283
1	g__Agathobacter	0	0	0	0	0	0	0.001	0.001	0.363
2	g__Agathobacter	0	0	0	0	0	0	0.001	0.001	0.592
3	g__Agathobacter	0	0	0	0	0	0	0	0	0.53
4	g__Agathobacter	0	0	0.001	0	0.001	0.001	0.001	0.001	0.746
1	g__Akkermansia	0	0	0.005	0.004	0.022	0.012	0.048	0.033	0.879
2	g__Akkermansia	0	0	0	0	0.011	0.014	0.044	0.048	0.95
3	g__Akkermansia	0	0	0.004	0	0.016	0.014	0.055	0.042	0.381
4	g__Akkermansia	0.004	0	0.021	0.003	0.023	0.005	0.057	0.015	0.0396
1	g__Alistipes	0	0	0	0	0.002	0.001	0.005	0.004	0.506
2	g__Alistipes	0	0	0	0	0.002	0.001	0.004	0.003	0.753
3	g__Alistipes	0	0	0	0	0.001	0.001	0.004	0.004	0.756
4	g__Alistipes	0	0	0	0	0.001	0	0.003	0	0.16
1	g__Allisonella	0	0	0	0	0	0	0	0.001	0.484
3	g__Allisonella	0	0	0	0	0	0	0	0	0.324
2	g__Alloprevotella	0	0	0	0	0	0.005	0	0.032	0.331
2	g__Anaerofilum	0	0	0	0	0	0	0	0.001	0.331
1	g__Anaeroglobus	0	0	0	0	0.001	0	0.006	0	0.359
4	g__Anaeroglobus	0	0	0	0	0	0	0.001	0	0.347
1	g__Anaeroplasma	0	0	0	0	0	0	0	0	0.137
2	g__Anaeroplasma	0	0	0	0	0	0.001	0.002	0.003	0.321
4	g__Anaeroplasma	0	0	0	0	0	0	0	0	0.327
2	g__Anaerosporobacter	0	0	0	0	0	0	0	0.001	0.331
4	g__Anaerosporobacter	0	0	0	0	0	0	0	0.001	0.327
1	g__Anaerostipes	0	0.001	0.008	0.008	0.006	0.006	0.01	0.013	0.918
2	g__Anaerostipes	0	0	0.002	0.003	0.003	0.004	0.007	0.011	0.657
3	g__Anaerostipes	0.003	0.002	0.008	0.012	0.009	0.007	0.015	0.01	0.597
4	g__Anaerostipes	0.004	0.009	0.011	0.029	0.01	0.016	0.015	0.02	0.297
1	g__Asteroleplasma	0	0	0	0	0	0	0	0	0.303
4	g__Asteroleplasma	0	0	0	0	0	0	0	0.001	0.327
1	g__Atopobium	0	0	0	0	0	0	0	0.003	0.66
1	g__Bacteroides	0.01	0.008	0.115	0.07	0.102	0.068	0.175	0.119	0.284
2	g__Bacteroides	0.017	0.019	0.111	0.186	0.084	0.101	0.143	0.151	0.971
3	g__Bacteroides	0.015	0.004	0.104	0.057	0.078	0.053	0.126	0.093	0.243
4	g__Bacteroides	0.015	0.003	0.149	0.031	0.08	0.033	0.101	0.053	0.0927
1	g__Barnesiella	0	0	0.001	0.003	0.003	0.004	0.007	0.011	0.638
2	g__Barnesiella	0	0	0	0	0.002	0.001	0.005	0.003	0.497
3	g__Barnesiella	0	0	0.003	0.002	0.005	0.002	0.012	0.004	0.797
4	g__Barnesiella	0	0	0.007	0	0.007	0.003	0.017	0.01	0.157
1	g__Bifidobacterium	0.157	0.146	0.386	0.319	0.291	0.275	0.272	0.3	0.648
2	g__Bifidobacterium	0.118	0.116	0.277	0.258	0.188	0.18	0.208	0.199	0.944
3	g__Bifidobacterium	0.246	0.124	0.367	0.352	0.302	0.229	0.291	0.248	0.387
4	g__Bifidobacterium	0.159	0.234	0.228	0.353	0.214	0.261	0.172	0.227	0.578
1	g__Bilophila	0	0	0.001	0.002	0.001	0.002	0.001	0.004	0.469
2	g__Bilophila	0	0	0.001	0	0.001	0.001	0.002	0.002	0.285
3	g__Bilophila	0	0	0	0.001	0	0.001	0.001	0.002	0.431
4	g__Bilophila	0	0	0.002	0	0.001	0	0.001	0.001	0.0591
1	g__Blautia	0.027	0.049	0.055	0.081	0.036	0.053	0.041	0.054	0.235
2	g__Blautia	0.019	0.03	0.057	0.079	0.056	0.039	0.114	0.041	0.521
3	g__Blautia	0.065	0.045	0.097	0.089	0.077	0.063	0.071	0.078	0.28
4	g__Blautia	0.055	0.078	0.074	0.043	0.075	0.083	0.075	0.06	0.406
1	g__Butyricicoccus	0	0	0.002	0.002	0.002	0.001	0.005	0.003	0.973
2	g__Butyricicoccus	0	0	0.003	0.003	0.003	0.003	0.006	0.005	0.691
3	g__Butyricicoccus	0	0	0.003	0.002	0.002	0.002	0.003	0.005	0.661
4	g__Butyricicoccus	0.001	0	0.003	0.003	0.002	0.003	0.003	0.008	0.837
1	g__Butyricimonas	0	0	0	0	0	0	0	0.002	0.0319
2	g__Butyricimonas	0	0	0	0	0.001	0	0.002	0.001	0.84
3	g__Butyricimonas	0	0	0	0	0	0.001	0.001	0.002	0.315
4	g__Butyricimonas	0	0	0	0	0	0.001	0.001	0.002	0.238
1	g__Butyrivibrio	0	0	0	0	0	0	0	0.002	0.256
2	g__Butyrivibrio	0	0	0	0	0	0	0	0.003	0.331
1	g__CAG-352	0	0	0	0	0	0	0	0.003	0.303
3	g__CAG-352	0	0	0	0	0.001	0.002	0.005	0.011	0.587
4	g__CAG-352	0	0	0	0	0.004	0.004	0.02	0.021	0.715
1	g__CAG-56	0	0	0	0.001	0	0.001	0	0.002	0.000816
2	g__CAG-56	0	0	0	0	0	0	0.001	0.002	0.655
3	g__CAG-56	0	0	0	0.001	0	0.001	0.001	0.004	0.0735
4	g__CAG-56	0	0	0	0	0.001	0.001	0.002	0.003	0.363
2	g__Candidatus_Stoquefichus	0	0	0	0	0	0	0	0.002	0.331
3	g__Candidatus_Stoquefichus	0	0	0	0	0	0	0	0.001	0.339
1	g__Catenibacterium	0	0	0	0	0	0.002	0.001	0.014	0.66
2	g__Catenibacterium	0	0	0	0	0	0	0.001	0	1
3	g__Catenibacterium	0	0	0	0	0.002	0.001	0.007	0.006	0.552
4	g__Catenibacterium	0	0	0	0	0	0	0.001	0	0.347
1	g__Catenisphaera	0	0	0	0	0	0	0	0.002	0.303
2	g__Cellulosilyticum	0	0	0	0	0	0	0	0	0.331
4	g__Cellulosilyticum	0	0	0	0	0	0	0	0.002	0.327
1	g__Christensenellaceae_R-7_group	0	0	0	0.005	0.005	0.005	0.014	0.01	0.432
2	g__Christensenellaceae_R-7_group	0	0	0	0	0.002	0.001	0.006	0.003	0.701
3	g__Christensenellaceae_R-7_group	0	0	0	0.001	0.004	0.003	0.011	0.008	0.827
4	g__Christensenellaceae_R-7_group	0	0	0.003	0.003	0.005	0.005	0.014	0.011	0.651
1	g__Clostridioides	0	0	0	0	0.001	0.001	0.002	0.004	0.679
2	g__Clostridioides	0	0	0	0	0	0	0.002	0.001	1
3	g__Clostridioides	0	0	0	0	0.001	0	0.002	0.001	0.118
4	g__Clostridioides	0	0	0	0	0	0	0	0	0.978
1	g__Clostridium_sensu_stricto_1	0	0	0	0.001	0.001	0.003	0.003	0.009	0.17
2	g__Clostridium_sensu_stricto_1	0	0	0	0	0.001	0.003	0.004	0.006	0.0861
3	g__Clostridium_sensu_stricto_1	0.001	0	0.008	0.016	0.015	0.009	0.047	0.016	0.588
4	g__Clostridium_sensu_stricto_1	0.001	0	0.009	0.004	0.01	0.005	0.018	0.016	0.17
1	g__Colidextribacter	0	0	0	0	0	0.001	0	0.002	0.244
2	g__Colidextribacter	0	0	0	0	0	0	0	0.001	0.0818
3	g__Colidextribacter	0	0	0	0	0	0	0	0.001	0.564
4	g__Colidextribacter	0	0	0	0	0	0	0.001	0	0.0874
1	g__Collinsella	0	0	0	0.001	0.001	0.002	0.004	0.005	0.722
2	g__Collinsella	0	0	0	0	0	0.001	0.001	0.002	0.134
3	g__Collinsella	0	0	0.002	0.001	0.002	0.002	0.005	0.006	0.798
4	g__Collinsella	0	0	0.002	0.007	0.003	0.008	0.006	0.014	0.29
1	g__Coprobacter	0	0	0	0	0	0	0	0	0.359
2	g__Coprobacter	0	0	0	0	0	0	0	0	0.592
3	g__Coprobacter	0	0	0	0	0	0	0	0.001	0.167
4	g__Coprobacter	0	0	0	0	0	0	0	0.001	0.327
1	g__Coprococcus	0	0	0	0.005	0.002	0.004	0.004	0.008	0.445
2	g__Coprococcus	0	0	0	0.002	0	0.003	0	0.007	0.0079
3	g__Coprococcus	0	0	0.003	0.006	0.003	0.003	0.009	0.005	0.451
4	g__Coprococcus	0	0	0.005	0.007	0.004	0.005	0.007	0.007	0.715
2	g__Coriobacteriaceae_UCG-002	0	0	0	0	0	0	0.001	0	0.331
1	g__Corynebacterium	0	0	0	0	0	0	0.001	0.001	0.968
1	g__Desulfovibrio	0	0	0	0	0	0	0.001	0.001	0.943
2	g__Desulfovibrio	0	0	0	0	0	0	0	0	1
3	g__Desulfovibrio	0	0	0	0	0	0	0	0.001	0.587
4	g__Desulfovibrio	0	0	0	0	0	0	0	0	0.978
1	g__Dialister	0	0	0	0.002	0.004	0.003	0.015	0.012	0.466
2	g__Dialister	0	0	0	0	0.002	0.001	0.008	0.005	0.769
3	g__Dialister	0	0	0.002	0	0.007	0.002	0.021	0.006	0.0715
4	g__Dialister	0	0	0.009	0	0.014	0.003	0.026	0.009	0.125
1	g__Dorea	0	0	0.002	0.004	0.003	0.004	0.008	0.008	0.643
2	g__Dorea	0	0	0	0.002	0.001	0.002	0.003	0.003	0.136
3	g__Dorea	0	0	0.004	0.008	0.004	0.004	0.01	0.008	0.626
4	g__Dorea	0	0	0.01	0.009	0.006	0.005	0.007	0.007	0.83
1	g__DTU089	0	0	0	0	0	0	0	0.002	0.303
2	g__DTU089	0	0	0	0	0	0	0	0.002	1
3	g__DTU089	0	0	0	0	0	0	0	0.001	0.587
4	g__DTU089	0	0	0	0	0	0	0	0.001	0.978
1	g__Dysgonomonas	0	0	0	0	0.001	0	0.004	0	0.184
2	g__Dysgonomonas	0	0	0	0	0	0	0	0	0.331
4	g__Dysgonomonas	0	0	0	0	0	0	0	0	0.347
1	g__Eggerthella	0	0	0.002	0.002	0.002	0.002	0.003	0.005	0.694
2	g__Eggerthella	0	0	0.003	0.002	0.002	0.001	0.003	0.002	0.442
3	g__Eggerthella	0.001	0	0.003	0.001	0.002	0.001	0.002	0.001	0.024
4	g__Eggerthella	0	0	0.003	0.002	0.002	0.002	0.003	0.003	0.773
1	g__Eisenbergiella	0	0	0	0	0	0	0	0.001	0.303
2	g__Eisenbergiella	0	0	0	0	0.001	0	0.002	0	0.0859
3	g__Eisenbergiella	0	0	0	0	0	0	0.001	0.001	0.397
4	g__Eisenbergiella	0	0	0	0	0	0	0	0	0.327
1	g__Enterococcus	0	0	0.004	0	0.023	0.018	0.081	0.096	0.0372
2	g__Enterococcus	0	0	0.003	0.004	0.036	0.03	0.165	0.144	0.771
3	g__Enterococcus	0	0	0.005	0.001	0.011	0.006	0.035	0.02	0.221
4	g__Enterococcus	0	0	0	0	0.002	0.001	0.008	0.002	0.615
1	g__Enterorhabdus	0	0	0	0	0	0	0.001	0	0.184
2	g__Enterorhabdus	0	0	0	0	0	0	0	0	0.331
3	g__Enterorhabdus	0	0	0	0	0	0	0.001	0.001	0.61
4	g__Enterorhabdus	0	0	0	0	0	0	0.001	0	0.17
4	g__Epulopiscium	0	0	0	0	0	0.001	0	0.002	0.153
1	g__Erysipelatoclostridium	0	0	0.002	0.003	0.002	0.006	0.005	0.02	0.867
2	g__Erysipelatoclostridium	0	0	0.003	0.003	0.002	0.007	0.004	0.024	0.915
3	g__Erysipelatoclostridium	0.002	0	0.006	0.004	0.02	0.005	0.062	0.013	0.13
4	g__Erysipelatoclostridium	0.001	0	0.006	0.002	0.003	0.003	0.004	0.007	0.317
1	g__Erysipelotrichaceae_UCG-003	0	0	0.002	0.002	0.001	0.001	0.003	0.002	0.972
2	g__Erysipelotrichaceae_UCG-003	0	0	0	0.001	0.002	0.002	0.005	0.006	0.815
3	g__Erysipelotrichaceae_UCG-003	0	0	0.001	0.004	0.002	0.004	0.005	0.008	0.252
4	g__Erysipelotrichaceae_UCG-003	0	0	0	0.009	0.002	0.006	0.005	0.014	0.159
3	g__Escherichia-Shigella	0	0	0	0	0	0	0	0	0.324
1	g__Eubacterium	0	0	0	0	0	0	0.001	0	0.359
2	g__Eubacterium	0	0	0	0	0	0	0	0	0.331
3	g__Eubacterium	0	0	0	0	0	0	0.001	0	0.154
1	g__Faecalibacterium	0.023	0.021	0.108	0.119	0.082	0.07	0.124	0.102	0.94
2	g__Faecalibacterium	0.077	0.088	0.186	0.181	0.107	0.124	0.113	0.148	0.865
3	g__Faecalibacterium	0.08	0.052	0.213	0.158	0.118	0.086	0.121	0.094	0.283
4	g__Faecalibacterium	0.109	0.116	0.16	0.137	0.112	0.105	0.094	0.076	0.887
1	g__Flavonifractor	0	0	0.002	0.003	0.002	0.002	0.005	0.004	0.555
2	g__Flavonifractor	0.001	0	0.003	0.002	0.002	0.002	0.004	0.004	0.353
3	g__Flavonifractor	0.001	0	0.003	0.002	0.003	0.002	0.004	0.004	0.371
4	g__Flavonifractor	0	0	0.003	0.001	0.002	0.001	0.003	0.004	0.315
1	g__Fournierella	0	0	0	0	0	0	0.001	0.001	0.66
2	g__Fournierella	0	0	0	0	0	0.004	0	0.023	0.331
3	g__Fournierella	0	0	0	0	0	0	0	0.001	0.339
4	g__Fournierella	0	0	0	0	0	0	0	0.001	0.327
1	g__Fusicatenibacter	0	0	0.003	0.008	0.006	0.006	0.018	0.012	0.435
2	g__Fusicatenibacter	0	0	0	0	0.001	0.001	0.002	0.005	0.686
3	g__Fusicatenibacter	0	0	0.007	0.008	0.01	0.006	0.027	0.011	0.871
4	g__Fusicatenibacter	0.002	0.003	0.014	0.013	0.012	0.011	0.019	0.021	0.961
1	g__GCA-900066575	0	0	0	0	0	0.001	0	0.002	0.256
2	g__GCA-900066575	0	0	0	0	0	0	0	0.001	0.547
1	g__Gemella	0	0	0	0	0	0.001	0.001	0.002	0.876
1	g__Granulicatella	0	0	0	0	0	0.001	0.001	0.004	0.749
2	g__Granulicatella	0	0	0	0	0	0	0	0	0.16
3	g__Granulicatella	0	0	0	0	0	0.001	0.001	0.003	1
1	g__gut_metagenome	0	0	0	0	0	0	0.001	0.001	0.937
3	g__gut_metagenome	0	0	0	0	0	0	0.001	0	0.552
1	g__Haemophilus	0	0	0	0	0.002	0	0.007	0	0.431
2	g__Haemophilus	0	0	0	0	0.002	0	0.005	0.003	0.0951
3	g__Haemophilus	0	0	0.003	0.001	0.002	0.002	0.004	0.005	0.268
4	g__Haemophilus	0	0	0.001	0.001	0.005	0.001	0.019	0.002	0.574
4	g__Herbinix	0	0	0	0	0	0	0	0.001	0.327
1	g__Holdemanella	0	0	0	0	0.001	0.003	0.005	0.01	0.837
2	g__Holdemanella	0	0	0	0	0.001	0	0.002	0	0.547
3	g__Holdemanella	0	0	0	0	0.003	0.002	0.009	0.007	0.672
4	g__Holdemanella	0	0	0	0	0.003	0.001	0.007	0.006	0.208
1	g__Hungatella	0	0	0	0	0	0	0.002	0.002	0.66
2	g__Hungatella	0	0	0	0	0.001	0	0.003	0.001	0.444
3	g__Hungatella	0	0	0	0	0	0	0.001	0.001	0.951
4	g__Hungatella	0	0	0	0	0	0	0.002	0.001	0.342
1	g__Incertae_Sedis	0	0	0	0	0	0.001	0.001	0.005	0.207
2	g__Incertae_Sedis	0	0	0	0	0.001	0.001	0.005	0.006	0.303
3	g__Incertae_Sedis	0	0	0	0	0.001	0.004	0.003	0.013	0.692
4	g__Incertae_Sedis	0	0	0	0	0.001	0.004	0.003	0.017	0.392
1	g__Intestinibacter	0	0	0.002	0.001	0.005	0.002	0.012	0.004	0.336
2	g__Intestinibacter	0	0	0.003	0.003	0.005	0.004	0.015	0.012	0.622
3	g__Intestinibacter	0.003	0	0.006	0.003	0.004	0.004	0.006	0.009	0.2
4	g__Intestinibacter	0.003	0.001	0.009	0.003	0.007	0.002	0.009	0.002	0.0187
1	g__Lachnoanaerobaculum	0	0	0	0	0	0	0.001	0.001	0.614
3	g__Lachnoanaerobaculum	0	0	0	0	0	0	0	0	0.339
1	g__Lachnoclostridium	0.002	0.001	0.018	0.005	0.013	0.005	0.023	0.008	0.341
2	g__Lachnoclostridium	0.008	0.003	0.017	0.011	0.01	0.008	0.014	0.01	0.845
3	g__Lachnoclostridium	0.002	0.002	0.009	0.007	0.01	0.005	0.022	0.008	0.654
4	g__Lachnoclostridium	0.001	0.001	0.003	0.004	0.003	0.004	0.005	0.006	0.759
1	g__Lachnospira	0	0	0	0	0.001	0.001	0.003	0.002	0.659
2	g__Lachnospira	0	0	0	0	0	0	0.001	0.003	1
3	g__Lachnospira	0	0	0	0	0.004	0.001	0.016	0.004	0.418
4	g__Lachnospira	0.001	0	0.006	0.004	0.008	0.005	0.018	0.014	0.364
1	g__Lachnospiraceae_FCS020_group	0	0	0	0	0	0.001	0.001	0.001	0.224
2	g__Lachnospiraceae_FCS020_group	0	0	0	0	0	0	0	0.001	0.547
3	g__Lachnospiraceae_FCS020_group	0	0	0	0	0	0.001	0.001	0.002	0.296
4	g__Lachnospiraceae_FCS020_group	0	0	0	0.002	0.001	0.001	0.001	0.002	0.268
2	g__Lachnospiraceae_NC2004_group	0	0	0	0	0	0	0.001	0	0.331
1	g__Lachnospiraceae_ND3007_group	0	0	0.002	0.002	0.001	0.004	0.003	0.016	0.709
2	g__Lachnospiraceae_ND3007_group	0	0	0	0	0	0.001	0.001	0.002	0.668
3	g__Lachnospiraceae_ND3007_group	0	0	0	0	0.002	0.003	0.005	0.008	0.916
4	g__Lachnospiraceae_ND3007_group	0.001	0	0.009	0.006	0.005	0.005	0.006	0.01	0.721
1	g__Lachnospiraceae_NK4A136_group	0	0	0	0.003	0.001	0.003	0.003	0.006	0.146
2	g__Lachnospiraceae_NK4A136_group	0	0	0	0	0.001	0.002	0.003	0.006	0.124
3	g__Lachnospiraceae_NK4A136_group	0	0	0	0.004	0.003	0.003	0.008	0.007	0.261
4	g__Lachnospiraceae_NK4A136_group	0.001	0	0.008	0.007	0.005	0.008	0.008	0.02	0.621
1	g__Lachnospiraceae_UCG-001	0	0	0	0	0	0	0	0	0.968
2	g__Lachnospiraceae_UCG-001	0	0	0	0	0	0	0	0	0.331
3	g__Lachnospiraceae_UCG-001	0	0	0	0	0	0	0.002	0.001	0.593
4	g__Lachnospiraceae_UCG-001	0	0	0	0	0.001	0	0.002	0.001	0.603
3	g__Lachnospiraceae_UCG-003	0	0	0	0	0.001	0	0.008	0	0.324
4	g__Lachnospiraceae_UCG-003	0	0	0	0	0.001	0	0.003	0	0.0454
1	g__Lachnospiraceae_UCG-004	0	0	0	0	0	0	0.001	0	0.0234
2	g__Lachnospiraceae_UCG-004	0	0	0	0	0.001	0	0.001	0.001	0.496
3	g__Lachnospiraceae_UCG-004	0	0	0.001	0	0.001	0.001	0.002	0.001	0.451
4	g__Lachnospiraceae_UCG-004	0	0	0.002	0.002	0.001	0.001	0.002	0.002	0.952
1	g__Lacticaseibacillus	0	0	0	0	0.001	0.001	0.003	0.002	0.34
2	g__Lacticaseibacillus	0	0	0	0	0.001	0.002	0.005	0.008	0.139
3	g__Lacticaseibacillus	0	0	0	0	0	0.008	0.001	0.042	0.321
4	g__Lacticaseibacillus	0	0	0	0	0.003	0	0.009	0.002	0.102
1	g__Lactiplantibacillus	0	0	0	0	0	0.001	0	0.003	0.137
2	g__Lactiplantibacillus	0	0	0	0	0	0.006	0	0.025	0.0816
3	g__Lactiplantibacillus	0	0	0	0	0	0.001	0	0.004	0.0127
4	g__Lactiplantibacillus	0	0	0	0	0	0	0	0	0.327
1	g__Lactobacillus	0	0	0	0	0	0.001	0	0.007	0.0657
2	g__Lactobacillus	0	0	0	0	0	0.01	0.002	0.047	0.153
3	g__Lactobacillus	0	0	0	0.001	0	0.003	0.002	0.011	0.00994
4	g__Lactobacillus	0	0	0	0	0	0	0	0	1
1	g__Lactococcus	0	0	0	0	0	0.004	0.001	0.015	0.295
2	g__Lactococcus	0	0	0	0	0.01	0	0.06	0.001	0.569
3	g__Lactococcus	0	0	0	0	0	0.002	0.001	0.007	0.425
4	g__Lactococcus	0	0	0	0	0	0	0	0.001	0.579
1	g__Lautropia	0	0	0	0	0	0	0	0	0.359
2	g__Lautropia	0	0	0	0	0	0	0.003	0	0.331
3	g__Lautropia	0	0	0	0	0	0	0	0	0.339
2	g__Lentilactobacillus	0	0	0	0	0.007	0	0.04	0	1
1	g__Ligilactobacillus	0	0	0	0	0	0	0	0.002	0.303
2	g__Ligilactobacillus	0	0	0	0	0	0.001	0	0.005	0.0115
3	g__Ligilactobacillus	0	0	0	0	0	0.001	0	0.004	0.0127
1	g__Limosilactobacillus	0	0	0	0	0	0.001	0.003	0.004	0.504
2	g__Limosilactobacillus	0	0	0	0	0	0	0	0.001	0.331
4	g__Limosilactobacillus	0	0	0	0	0.004	0.001	0.021	0.007	0.595
1	g__Marvinbryantia	0	0	0	0	0	0	0.001	0.001	0.329
2	g__Marvinbryantia	0	0	0	0	0	0	0	0	0.331
3	g__Marvinbryantia	0	0	0	0	0	0	0	0	0.0774
4	g__Marvinbryantia	0	0	0	0	0	0	0	0	0.153
1	g__Megamonas	0	0	0	0	0	0	0.001	0.002	0.937
2	g__Megamonas	0	0	0	0	0.001	0.004	0.007	0.016	0.547
3	g__Megamonas	0	0	0	0	0	0.003	0.001	0.011	0.564
4	g__Megamonas	0	0	0	0	0	0.006	0	0.03	0.0753
1	g__Megasphaera	0	0	0	0	0	0.001	0	0.003	0.137
2	g__Megasphaera	0	0	0	0	0	0	0	0.002	0.16
3	g__Megasphaera	0	0	0	0	0	0	0.001	0.002	0.575
4	g__Megasphaera	0	0	0	0	0	0	0	0.002	0.518
3	g__Merdibacter	0	0	0	0	0	0	0.001	0	0.324
4	g__Merdibacter	0	0	0	0	0	0	0.001	0	0.347
1	g__Methanobrevibacter	0	0	0	0	0	0.002	0.002	0.011	0.329
2	g__Methanobrevibacter	0	0	0	0	0.001	0	0.006	0.001	0.592
3	g__Methanobrevibacter	0	0	0	0	0.002	0.001	0.009	0.004	1
4	g__Methanobrevibacter	0	0	0	0	0	0.001	0.001	0.002	0.337
1	g__Methanosphaera	0	0	0	0	0	0	0	0.001	0.303
2	g__Methanosphaera	0	0	0	0	0	0	0	0	0.331
3	g__Methanosphaera	0	0	0	0	0	0	0	0.001	0.0863
1	g__Mitsuokella	0	0	0	0	0	0.001	0	0.003	0.303
2	g__Mitsuokella	0	0	0	0	0	0.001	0	0.004	0.16
3	g__Mitsuokella	0	0	0	0	0	0.001	0	0.006	0.167
1	g__Mogibacterium	0	0	0	0	0	0	0.001	0	0.359
1	g__Monoglobus	0	0	0	0	0	0.001	0.002	0.002	0.617
2	g__Monoglobus	0	0	0	0.003	0	0.001	0.001	0.002	0.00872
3	g__Monoglobus	0	0	0.002	0.002	0.002	0.002	0.005	0.003	0.761
4	g__Monoglobus	0.001	0	0.004	0	0.002	0.001	0.003	0.003	0.0333
2	g__Morganella	0	0	0	0	0.002	0	0.011	0.002	0.569
2	g__Murimonas	0	0	0	0	0	0	0.001	0	0.331
1	g__NK4A214_group	0	0	0	0	0.001	0.001	0.002	0.002	0.617
2	g__NK4A214_group	0	0	0	0	0	0	0	0.001	0.293
3	g__NK4A214_group	0	0	0	0	0.001	0	0.003	0.001	0.483
4	g__NK4A214_group	0	0	0	0	0.001	0	0.002	0.001	0.898
1	g__Odoribacter	0	0	0	0	0	0	0.001	0.001	0.73
2	g__Odoribacter	0	0	0	0	0	0	0.001	0	1
3	g__Odoribacter	0	0	0	0	0	0	0.001	0	0.0394
1	g__Olsenella	0	0	0	0	0	0.001	0	0.003	0.0657
2	g__Olsenella	0	0	0	0	0	0	0	0.001	0.16
3	g__Olsenella	0	0	0	0	0	0	0	0	0.339
4	g__Olsenella	0	0	0	0	0	0	0	0.001	0.327
1	g__Oscillibacter	0	0	0	0	0	0	0.001	0.001	0.741
2	g__Oscillibacter	0	0	0	0	0	0.001	0.001	0.003	0.124
3	g__Oscillibacter	0	0	0	0	0	0.001	0.001	0.001	0.272
4	g__Oscillibacter	0	0	0	0	0.001	0	0.001	0.001	0.903
1	g__Parabacteroides	0.004	0.002	0.018	0.015	0.055	0.02	0.143	0.07	0.448
2	g__Parabacteroides	0.01	0.007	0.029	0.04	0.037	0.043	0.069	0.106	0.942
3	g__Parabacteroides	0	0.002	0.009	0.012	0.007	0.02	0.012	0.069	0.478
4	g__Parabacteroides	0.002	0.001	0.006	0.004	0.006	0.005	0.011	0.009	0.669
1	g__Paraprevotella	0	0	0	0	0.001	0.002	0.005	0.006	0.0608
2	g__Paraprevotella	0	0	0	0	0	0.005	0.002	0.017	0.027
3	g__Paraprevotella	0	0	0	0	0.005	0.001	0.016	0.001	0.412
4	g__Paraprevotella	0	0	0	0	0.001	0.002	0.004	0.006	0.25
1	g__Parasutterella	0	0	0	0	0.003	0.002	0.009	0.007	0.883
2	g__Parasutterella	0	0	0	0	0.003	0.001	0.008	0.003	0.721
3	g__Parasutterella	0	0	0	0	0.002	0.001	0.008	0.004	0.877
4	g__Parasutterella	0	0	0	0	0.004	0.001	0.01	0.002	0.228
1	g__Peptostreptococcus	0	0	0	0	0	0	0.001	0	0.359
1	g__Phascolarctobacterium	0	0	0	0.001	0.004	0.005	0.01	0.012	0.411
2	g__Phascolarctobacterium	0	0	0	0	0.005	0.003	0.017	0.009	0.782
3	g__Phascolarctobacterium	0	0	0	0.005	0.004	0.007	0.011	0.013	0.401
4	g__Phascolarctobacterium	0	0	0.005	0	0.005	0.007	0.011	0.02	0.941
1	g__Prevotella	0	0	0	0	0	0	0	0.001	0.303
1	g__Prevotella_7	0	0	0	0	0	0	0.001	0	0.968
2	g__Prevotella_7	0	0	0	0	0	0.001	0.002	0.006	1
3	g__Prevotella_7	0	0	0	0	0.002	0	0.011	0	0.324
4	g__Prevotella_7	0	0	0	0	0.009	0	0.043	0	0.564
1	g__Prevotella_9	0	0	0	0	0.046	0.082	0.151	0.207	0.814
2	g__Prevotella_9	0	0	0	0	0.053	0.083	0.134	0.176	0.694
3	g__Prevotella_9	0	0	0	0.137	0.043	0.126	0.116	0.233	0.203
4	g__Prevotella_9	0	0	0	0.209	0.045	0.11	0.099	0.182	0.168
1	g__Prevotellaceae_NK3B31_group	0	0	0	0	0	0	0	0.002	0.137
2	g__Prevotellaceae_NK3B31_group	0	0	0	0	0.007	0.001	0.042	0.004	0.592
3	g__Prevotellaceae_NK3B31_group	0	0	0	0	0.002	0.002	0.011	0.01	0.351
4	g__Prevotellaceae_NK3B31_group	0	0	0	0	0.005	0	0.025	0.001	1
1	g__Proteus	0	0	0	0	0	0	0	0	0.359
2	g__Proteus	0	0	0	0	0	0	0	0	0.331
3	g__Proteus	0	0	0	0	0	0	0	0.002	0.339
4	g__Proteus	0	0	0	0	0	0	0	0	0.327
2	g__Pseudomonas	0	0	0	0	0	0	0.001	0	0.331
1	g__Robinsoniella	0	0	0	0	0	0	0.001	0	0.968
3	g__Robinsoniella	0	0	0	0	0	0	0	0.001	0.167
4	g__Robinsoniella	0	0	0	0	0	0	0	0.001	0.327
1	g__Romboutsia	0	0	0	0	0.002	0.001	0.008	0.004	0.47
2	g__Romboutsia	0	0	0	0	0	0.001	0	0.002	0.547
3	g__Romboutsia	0	0	0	0	0.004	0.001	0.02	0.002	0.814
4	g__Romboutsia	0	0	0.003	0	0.003	0.001	0.006	0.002	0.12
1	g__Roseburia	0	0	0.003	0.004	0.006	0.003	0.016	0.006	0.504
2	g__Roseburia	0	0	0	0.001	0.009	0.005	0.036	0.016	0.114
3	g__Roseburia	0.001	0.002	0.016	0.009	0.016	0.014	0.029	0.03	0.864
4	g__Roseburia	0.006	0.004	0.023	0.009	0.018	0.022	0.029	0.067	0.332
1	g__Rothia	0	0	0	0	0	0.001	0	0.003	0.876
2	g__Rothia	0	0	0	0	0.001	0	0.004	0	0.331
3	g__Rothia	0	0	0	0	0	0	0	0	0.324
4	g__Rothia	0	0	0	0	0.001	0	0.007	0	0.347
1	g__Ruminococcus	0	0.001	0.005	0.032	0.012	0.016	0.027	0.025	0.0951
2	g__Ruminococcus	0	0	0.001	0.004	0.004	0.014	0.013	0.031	0.277
3	g__Ruminococcus	0	0	0.019	0.016	0.021	0.023	0.044	0.043	0.895
4	g__Ruminococcus	0.013	0.006	0.047	0.067	0.027	0.03	0.035	0.042	0.677
1	g__Sarcina	0	0	0	0	0	0	0	0.001	0.303
3	g__Sarcina	0	0	0	0	0	0	0	0.001	0.167
3	g__Selenomonas	0	0	0	0	0	0	0	0.001	0.339
1	g__Sellimonas	0	0	0.002	0	0.002	0.001	0.004	0.003	0.193
2	g__Sellimonas	0	0	0.002	0.001	0.001	0.001	0.003	0.003	0.839
3	g__Sellimonas	0	0	0	0	0.001	0.002	0.001	0.01	0.213
4	g__Sellimonas	0	0	0.001	0	0.001	0.001	0.003	0.002	0.844
1	g__Senegalimassilia	0	0	0	0.001	0.001	0.001	0.003	0.002	0.353
2	g__Senegalimassilia	0	0	0	0	0	0.001	0.001	0.002	0.0523
3	g__Senegalimassilia	0	0	0	0	0.001	0	0.003	0.001	0.764
4	g__Senegalimassilia	0	0	0	0.003	0.001	0.001	0.002	0.002	0.11
1	g__Slackia	0	0	0	0	0	0	0	0.001	0.137
2	g__Slackia	0	0	0	0	0	0	0	0	0.331
3	g__Slackia	0	0	0	0	0	0	0	0	0.324
4	g__Slackia	0	0	0	0	0	0	0.001	0	0.595
1	g__Solobacterium	0	0	0	0	0	0	0	0.001	0.303
3	g__Solobacterium	0	0	0	0	0	0	0	0	0.339
1	g__Staphylococcus	0	0	0	0	0	0.001	0.001	0.003	0.484
2	g__Stenotrophomonas	0	0	0	0	0.002	0	0.008	0	0.16
1	g__Streptococcus	0.003	0.002	0.021	0.014	0.015	0.051	0.025	0.161	0.796
2	g__Streptococcus	0	0.002	0.011	0.008	0.037	0.007	0.123	0.01	0.747
3	g__Streptococcus	0.002	0	0.006	0.004	0.005	0.02	0.009	0.07	0.644
4	g__Streptococcus	0.005	0.001	0.008	0.006	0.032	0.008	0.136	0.018	0.176
1	g__Subdoligranulum	0.002	0	0.022	0.021	0.014	0.014	0.021	0.023	0.604
2	g__Subdoligranulum	0	0	0.01	0.008	0.011	0.007	0.021	0.015	0.851
3	g__Subdoligranulum	0	0	0.016	0.015	0.015	0.014	0.025	0.024	0.86
4	g__Subdoligranulum	0.009	0	0.025	0.012	0.021	0.013	0.029	0.024	0.317
1	g__Succiniclasticum	0	0	0	0	0	0.001	0	0.006	0.303
2	g__Succiniclasticum	0	0	0	0	0	0.005	0	0.023	0.16
3	g__Succiniclasticum	0	0	0	0	0	0	0	0.002	0.339
4	g__Succiniclasticum	0	0	0	0	0	0	0.002	0.002	1
1	g__Sutterella	0.002	0	0.009	0.007	0.006	0.004	0.008	0.006	0.456
2	g__Sutterella	0	0	0.006	0.006	0.005	0.004	0.01	0.005	0.618
3	g__Sutterella	0	0	0.007	0.01	0.005	0.005	0.011	0.006	0.881
4	g__Sutterella	0	0	0.004	0.005	0.004	0.004	0.008	0.006	0.966
1	g__Terrisporobacter	0	0	0	0	0	0	0.001	0.002	0.488
2	g__Terrisporobacter	0	0	0	0	0	0	0.001	0.001	1
3	g__Terrisporobacter	0	0	0	0	0	0.001	0.001	0.005	0.63
4	g__Terrisporobacter	0	0	0	0	0.001	0	0.002	0	0.0829
1	g__Turicibacter	0	0	0	0	0.001	0	0.002	0.001	0.488
3	g__Turicibacter	0	0	0	0	0	0	0.001	0.002	0.669
4	g__Turicibacter	0	0	0	0	0.001	0	0.001	0	0.0454
1	g__Tyzzerella	0	0	0	0	0.001	0	0.003	0.002	0.209
2	g__Tyzzerella	0	0	0	0	0.004	0.001	0.011	0.003	0.0824
3	g__Tyzzerella	0	0	0.001	0	0.003	0.002	0.009	0.006	0.209
4	g__Tyzzerella	0	0	0.002	0	0.002	0	0.005	0.001	0.233
1	g__UBA1819	0	0	0	0	0	0	0	0.001	0.134
2	g__UBA1819	0	0	0	0	0	0	0.001	0.001	0.965
3	g__UBA1819	0	0	0	0	0	0	0.001	0.001	0.99
4	g__UBA1819	0	0	0	0	0	0	0	0.001	0.327
1	g__UCG-002	0	0	0.001	0.005	0.004	0.006	0.009	0.015	0.316
2	g__UCG-002	0	0	0	0.001	0.001	0.003	0.004	0.008	0.141
3	g__UCG-002	0	0	0	0.004	0.002	0.004	0.008	0.01	0.228
4	g__UCG-002	0	0	0.003	0.007	0.005	0.005	0.011	0.011	0.974
1	g__UCG-003	0	0	0	0	0	0	0.001	0	0.488
2	g__UCG-003	0	0	0	0	0	0	0	0	0.592
3	g__UCG-003	0	0	0	0	0	0	0.001	0.001	0.971
4	g__UCG-003	0	0	0	0	0	0	0.001	0.001	0.301
1	g__UCG-004	0	0	0	0	0	0	0	0.001	0.303
2	g__UCG-004	0	0	0	0	0	0	0	0.001	0.331
1	g__UCG-005	0	0	0	0.001	0.001	0.002	0.003	0.005	0.321
2	g__UCG-005	0	0	0	0	0	0.001	0.001	0.003	0.0523
3	g__UCG-005	0	0	0	0	0.001	0.001	0.005	0.003	0.605
4	g__UCG-005	0	0	0.002	0.002	0.002	0.002	0.003	0.004	0.828
1	g__uncultured_organism	0	0	0	0	0	0	0	0.002	0.137
4	g__uncultured_organism	0	0	0	0	0	0	0	0	1
1	g__Veillonella	0	0	0.013	0.001	0.01	0.021	0.021	0.098	0.104
2	g__Veillonella	0	0	0.01	0.006	0.008	0.025	0.016	0.082	0.989
3	g__Veillonella	0.002	0.002	0.023	0.02	0.02	0.025	0.044	0.046	0.899
4	g__Veillonella	0.001	0	0.02	0.034	0.019	0.025	0.033	0.038	0.808
1	o__Bacteroidales Order	0	0	0	0	0	0	0	0	0.968
2	o__Bacteroidales Order	0	0	0	0	0	0	0.001	0	0.331
3	o__Bacteroidales Order	0	0	0	0	0	0	0	0.001	1
4	o__Bacteroidales Order	0	0	0	0	0	0	0.001	0	0.347
1	o__Chloroplast Order	0	0	0	0	0	0	0	0	0.968
2	o__Chloroplast Order	0	0	0	0	0.002	0.002	0.006	0.009	0.294
3	o__Chloroplast Order	0	0	0	0	0	0	0.001	0	0.984
1	o__Clostridia_UCG-014 Order	0	0	0	0	0	0	0	0.001	0.303
1	o__Clostridia_vadinBB60_group Order	0	0	0	0	0.001	0.001	0.005	0.003	0.0776
2	o__Clostridia_vadinBB60_group Order	0	0	0	0	0	0.001	0	0.002	0.0424
3	o__Clostridia_vadinBB60_group Order	0	0	0	0	0	0	0	0.001	0.0455
4	o__Clostridia_vadinBB60_group Order	0	0	0	0	0	0	0	0.001	0.327
1	o__Enterobacterales Order	0	0	0	0	0.002	0.002	0.006	0.007	0.898
2	o__Enterobacterales Order	0	0	0.002	0.002	0.002	0.004	0.003	0.01	0.926
3	o__Enterobacterales Order	0	0	0	0	0.001	0.002	0.002	0.009	0.486
4	o__Enterobacterales Order	0	0	0	0	0.001	0	0.002	0	0.609
1	o__Gastranaerophilales Order	0	0	0	0	0	0	0.001	0	0.359
3	o__Gastranaerophilales Order	0	0	0	0	0.001	0	0.005	0	0.154
4	o__Gastranaerophilales Order	0	0	0	0	0	0	0.001	0	0.347
2	o__Lactobacillales Order	0	0	0	0	0	0	0.001	0	0.331
1	o__Rhodospirillales Order	0	0	0	0	0	0	0	0.002	0.137
3	o__Rhodospirillales Order	0	0	0	0	0	0	0.003	0.001	0.984
4	o__Rhodospirillales Order	0	0	0	0	0	0	0.001	0	1

## Sheet: eTable 3. Diarrhea Analysis
Timepoint	OTU	n_Placebo_0	n_Placebo_1	n_Probiotic_0	n_Probiotic_1	median_Placebo_0	median_Placebo_1	median_Probiotic_0	median_Probiotic_1	iqr_Placebo_0	iqr_Placebo_1	iqr_Probiotic_0	iqr_Probiotic_1	mean_Placebo_0	mean_Placebo_1	mean_Probiotic_0	mean_Probiotic_1	sd_Placebo_0	sd_Placebo_1	sd_Probiotic_0	sd_Probiotic_1	p.adj.kruskal
2	f__Enterobacteriaceae Family	26	10	33	6	0	41.729	0	0.259	0.695	86.305	2.089	1.103	2.318	45.984	5.811	9.085	7.057	43.204	13.784	21.369	0.113058
2	g__Ligilactobacillus	26	10	33	6	0	0	0	0.359	0	0	0	1.611	0	0	0.027	0.894	0	0	0.076	1.172	0.207273
2	g__Anaerosporobacter	26	10	33	6	0	0	0	0	0	0	0	0	0	0	0	0.072	0	0	0	0.177	0.540737
4	g__Asteroleplasma	20	8	21	4	0	0	0	0	0	0	0	0.066	0	0	0	0.066	0	0	0	0.132	0.540737
2	g__Cellulosilyticum	26	10	33	6	0	0	0	0	0	0	0	0	0	0	0	0.027	0	0	0	0.067	0.540737
4	g__Monoglobus	20	8	21	4	0.185	0	0	0.246	0.423	0.054	0	0.608	0.251	0.111	0.047	0.515	0.288	0.24	0.132	0.722	0.540737
4	g__Romboutsia	20	8	21	4	0.14	0	0	0	0.447	0	0	0	0.34	0	0.089	0	0.642	0	0.211	0	0.540737
1	g__Rothia	29	12	32	6	0	0	0	0	0	0	0	0.805	0	0.053	0.004	0.422	0	0.137	0.021	0.665	0.540737
4	g__Sellimonas	20	8	21	4	0	0.121	0	0.348	0	0.548	0	0.34	0.043	0.328	0.041	0.311	0.119	0.431	0.113	0.253	0.540737
1	g__Staphylococcus	29	12	32	6	0	0	0	0	0	0	0	0.529	0	0.091	0.043	0.404	0	0.217	0.245	0.702	0.540737
2	g__Streptococcus	26	10	33	6	0.145	0	0	1.919	1.84	0	0.578	6.486	4.818	0.345	0.504	4.077	14.116	0.855	0.81	4.552	0.581382
1	g__Granulicatella	29	12	32	6	0	0	0	0	0	0.058	0	0.171	0.02	0.09	0.004	0.457	0.109	0.172	0.024	1.013	0.588569
1	g__Odoribacter	29	12	32	6	0	0	0	0	0	0	0	0.121	0.027	0	0	0.073	0.088	0	0	0.12	0.588569
1	g__Gemella	29	12	32	6	0	0	0	0	0	0.036	0	0	0	0.06	0.021	0.218	0	0.114	0.117	0.535	0.647133
3	g__Parabacteroides	26	10	32	4	0.425	0	0.092	0.251	1.519	0	1.188	1.734	0.938	0	1.994	1.484	1.254	0	7.23	2.644	0.647133
4	g__Ruminococcus	20	8	21	4	1.329	0	0.193	9.364	4.506	4.93	1.2	4.164	2.224	3.196	1.882	9.38	2.436	5.491	3.426	2.608	0.692338
3	g__Bifidobacterium	26	10	32	4	11.182	51.968	8.568	30.385	30.972	33.165	34.463	41.954	22.706	50.515	21.794	39.992	26.819	25.822	23.753	34.582	0.707406
3	g__[Eubacterium]_eligens_group	26	10	32	4	0.207	0	0	1.469	0.974	0	0.111	3.375	0.93	0.015	0.222	1.907	1.721	0.049	0.543	2.315	0.707406
2	f__Lachnospiraceae Family	26	10	33	6	0.083	0	0	0	0.46	0	1.244	0	0.489	0.064	2.327	0	1.007	0.202	5.954	0	0.71375
1	g__CAG-56	29	12	32	6	0	0	0	0	0	0	0	0.129	0.004	0	0.054	0.151	0.021	0	0.12	0.294	0.71375
3	g__Faecalibacterium	26	10	32	4	12.459	0.137	4.335	17.886	21.16	6.148	13.43	8.687	14.462	6.41	7.772	15.137	11.542	12.501	9.29	10.688	0.71375
3	g__Lactococcus	26	10	32	4	0	0	0	0.073	0	0	0	0.194	0.037	0	0.173	0.121	0.133	0	0.708	0.16	0.71375
2	g__Monoglobus	26	10	33	6	0	0	0	0	0	0	0.279	0	0.027	0	0.149	0	0.066	0	0.245	0	0.71375
2	g__Parabacteroides	26	10	33	6	1.77	0	0.704	0	4.137	0	6.085	1.782	5.283	2.553	4.707	1.425	8.973	7.888	10.812	2.514	0.71375
4	g__Parabacteroides	20	8	21	4	0.403	0	0	0.318	0.885	0	0.378	1.074	1.125	0.043	0.36	0.953	2.1	0.12	0.801	1.497	0.71375
4	g__[Eubacterium]_eligens_group	20	8	21	4	0.372	0	0	0.692	1.301	0	0.492	1.495	0.698	0	0.463	0.803	0.862	0	0.93	0.945	0.71375
4	f__[Eubacterium]_coprostanoligenes_group Family	20	8	21	4	0.72	0	0	0.381	1.166	0.216	0.449	0.469	0.834	0.117	0.296	0.397	0.872	0.177	0.496	0.367	0.761333
2	g__Coprococcus	26	10	33	6	0	0	0	0	0	0	0.226	0	0.013	0	0.297	0.032	0.046	0	0.781	0.077	0.763959
3	g__Lactobacillus	26	10	32	4	0	0	0	0	0	0	0.108	0.305	0.044	0	0.425	0.305	0.223	0	1.529	0.611	0.763959
4	g__Eisenbergiella	20	8	21	4	0	0	0	0	0	0	0	0.054	0	0.026	0	0.054	0	0.073	0	0.107	0.768087
4	g__Faecalibacterium	20	8	21	4	15.07	0.367	11.523	18.244	12.443	9.467	10.278	8.87	13.747	4.525	9.782	15.483	9.295	6.29	7.471	8.304	0.768087
3	f__Erysipelatoclostridiaceae Family	26	10	32	4	0	0	0	0	0	0	0	0.06	0.055	0	0	0.06	0.245	0	0	0.121	0.787164
2	f__Oscillospiraceae Family	26	10	33	6	0	0	0	0	0	0	0	0	0.016	0	0.057	0	0.056	0	0.119	0	0.787164
4	g__Alistipes	20	8	21	4	0	0	0	0	0.108	0	0	0	0.155	0	0.006	0	0.289	0	0.029	0	0.787164
4	g__Barnesiella	20	8	21	4	0.075	0	0	0	0.796	0	0.117	0	0.964	0.04	0.403	0	1.892	0.112	1.141	0	0.787164
4	g__Bifidobacterium	20	8	21	4	11.935	33.244	12.637	38.399	20.473	41.366	35.821	15.455	16.307	40.714	24.655	34.638	13.658	23.217	22.807	25.354	0.787164
2	g__Blautia	26	10	33	6	3.092	0	3.553	0	7.388	0.166	7.737	0.282	5.739	5.78	4.115	1.696	8.843	16.743	3.907	3.972	0.787164
3	g__Blautia	26	10	32	4	8.557	1.808	4.353	2.4	7.085	3.822	9.165	12.579	9.173	4.526	5.648	10.695	7.055	6.594	5.804	18.302	0.787164
1	g__Christensenellaceae_R-7_group	29	12	32	6	0	0	0	0	0.395	0	0.671	0	0.663	0	0.514	0.103	1.529	0	0.972	0.252	0.787164
4	g__Colidextribacter	20	8	21	4	0	0	0	0	0	0	0	0	0.031	0	0	0	0.067	0	0	0	0.787164
1	g__Corynebacterium	29	12	32	6	0	0	0	0	0	0	0	0.077	0.031	0.031	0.004	0.116	0.169	0.106	0.024	0.236	0.787164
3	g__Enterococcus	26	10	32	4	0	0.334	0	2.847	0.208	1.204	0	6.839	1.084	1.041	0.207	3.992	3.9	1.556	0.52	4.974	0.787164
4	g__Escherichia-Shigella	20	8	21	4	0	0.512	0	0	0.342	5.463	1.047	0.063	0.576	3.844	0.994	0.063	1.922	5.723	1.643	0.127	0.787164
1	g__Faecalibacterium	29	12	32	6	4.016	0	3.689	1.047	9.97	0.553	13.486	2.676	8.483	6.93	8.015	1.831	9.684	17.114	10.743	2.196	0.787164
2	g__Faecalibacterium	26	10	33	6	13.593	0	11.01	1.029	21.391	5.751	18.124	7.468	13.42	4.429	13.173	6.553	11.511	8.15	14.858	11.098	0.787164
2	g__Flavonifractor	26	10	33	6	0.149	0	0	0	0.381	0	0.242	0.153	0.28	0.06	0.202	0.098	0.377	0.145	0.378	0.162	0.787164
4	g__Lachnospiraceae_UCG-003	20	8	21	4	0	0	0	0	0	0	0	0	0.111	0	0	0	0.282	0	0	0	0.787164
4	g__Lacticaseibacillus	20	8	21	4	0	0	0	0	0	0.394	0	0	0.253	0.281	0.054	0	1.057	0.505	0.249	0	0.787164
2	g__Lactiplantibacillus	26	10	33	6	0	0	0	0	0	0	0	10.906	0.012	0	0.179	5.347	0.063	0	0.672	8.337	0.787164
3	g__Lactiplantibacillus	26	10	32	4	0	0	0	0	0	0	0	0.232	0	0	0.136	0.232	0	0	0.386	0.465	0.787164
3	g__Ligilactobacillus	26	10	32	4	0	0	0	0	0	0	0	0.26	0	0	0.159	0.26	0	0	0.494	0.521	0.787164
3	g__Odoribacter	26	10	32	4	0	0	0	0	0	0	0	0	0.029	0	0	0	0.076	0	0	0	0.787164
4	g__Oscillibacter	20	8	21	4	0	0	0	0.147	0.026	0.088	0	0.115	0.098	0.137	0.018	0.144	0.198	0.274	0.06	0.118	0.787164
2	g__Paraprevotella	26	10	33	6	0	0	0	0	0	0	0	0.619	0.045	0	0.186	1.715	0.229	0	0.654	3.81	0.787164
2	g__Pseudomonas	26	10	33	6	0	0	0	0	0	0	0	0	0	0.045	0	0	0	0.141	0	0	0.787164
1	g__Ruminococcus	29	12	32	6	0	0	0.147	0.076	2.222	0	3.137	0.881	1.622	0.232	1.578	1.383	3.136	0.805	2.468	2.797	0.787164
4	g__Senegalimassilia	20	8	21	4	0	0	0	0	0	0	0.383	0	0.082	0	0.166	0	0.208	0	0.242	0	0.787164
1	g__Streptococcus	29	12	32	6	0.25	0.971	0.156	5.569	1.807	2.434	1.017	35.711	1.456	5.724	2.759	22.129	2.594	15.437	10.733	31.073	0.787164
3	g__Streptococcus	26	10	32	4	0.223	0	0.066	0	0.619	0	0.561	0.936	0.606	0.081	2.082	0.936	0.929	0.211	7.218	1.873	0.787164
1	g__Subdoligranulum	29	12	32	6	0.445	0	0	0	3.549	0.035	2.054	1.812	2.049	0.203	1.357	1.432	2.866	0.536	2.366	2.518	0.787164
3	g__Subdoligranulum	26	10	32	4	0.656	0	0	3.041	3.431	0	1.341	7.026	1.907	0.137	0.992	3.985	2.602	0.432	1.719	4.853	0.787164
2	g__Sutterella	26	10	33	6	0.064	0	0	0	0.939	0	0.426	0.86	0.72	0	0.329	0.398	1.137	0	0.494	0.618	0.787164
4	g__Terrisporobacter	20	8	21	4	0	0	0	0	0.037	0	0	0	0.096	0	0.005	0	0.193	0	0.025	0	0.787164
4	g__Turicibacter	20	8	21	4	0	0	0	0	0	0	0	0	0.065	0	0	0	0.147	0	0	0	0.787164
3	g__Tyzzerella	26	10	32	4	0	0	0	0	0.251	0	0	0.082	0.416	0	0.17	0.082	0.979	0	0.615	0.164	0.787164
2	g__UCG-002	26	10	33	6	0	0	0	0	0	0	0.24	0	0.145	0	0.329	0	0.417	0	0.828	0	0.787164
3	g__UCG-002	26	10	32	4	0	0	0	0	0.1	0	0.535	0	0.32	0	0.43	0	0.899	0	1.054	0	0.787164
2	g__UCG-005	26	10	33	6	0	0	0	0	0	0	0	0	0.032	0	0.105	0	0.165	0	0.299	0	0.787164
2	g__[Eubacterium]_hallii_group	26	10	33	6	0	0	0	0	0	0	0.487	0	0.159	0.013	0.42	0.097	0.397	0.042	0.715	0.237	0.787164
1	g__[Ruminococcus]_gauvreauii_group	29	12	32	6	0	0	0	0	0	0	0.053	0	0.023	0	0.14	0.229	0.093	0	0.323	0.562	0.787164
1	f__Bifidobacteriaceae Family	29	12	32	6	0	0	0	0	0	0	0	0	0.015	0.048	0	0	0.057	0.112	0	0	0.790615
4	g__Akkermansia	20	8	21	4	0.488	0	0	0	1.912	1.506	0.41	0	2.703	0.796	0.659	0	6.473	1.189	1.58	0	0.790615
2	g__Butyricicoccus	26	10	33	6	0	0	0	0	0.49	0	0.466	0	0.446	0.129	0.308	0	0.859	0.323	0.463	0	0.790615
2	g__Dysgonomonas	26	10	33	6	0	0	0	0	0	0	0	0	0.007	0	0	0.06	0.036	0	0	0.147	0.790615
3	g__Eggerthella	26	10	32	4	0.145	0.136	0	0	0.275	0.258	0.039	0.106	0.167	0.166	0.07	0.106	0.2	0.195	0.135	0.212	0.790615
1	g__Enterococcus	29	12	32	6	0	0	0	0	0.381	0.557	0	0	2.758	0.797	1.843	0.409	9.247	1.679	9.944	1.002	0.790615
4	g__Enterococcus	20	8	21	4	0	0.073	0	0	0	0.524	0	0	0.028	0.682	0.097	0	0.071	1.322	0.255	0	0.790615
2	g__Eubacterium	26	10	33	6	0	0	0	0	0	0	0	0	0.008	0	0	0.04	0.04	0	0	0.098	0.790615
2	g__Hungatella	26	10	33	6	0	0	0	0	0	0	0	0.116	0.109	0	0.021	0.135	0.339	0	0.085	0.263	0.790615
4	g__Intestinibacter	20	8	21	4	0.285	0.165	0	0.17	0.935	0.416	0.261	0.213	0.733	0.248	0.151	0.231	0.967	0.292	0.199	0.251	0.790615
4	g__Lachnospira	20	8	21	4	0.221	0	0	0.541	1.066	0.049	0.216	1.163	1.014	0.071	0.492	0.622	2.023	0.14	1.626	0.731	0.790615
2	g__Lachnospiraceae_NK4A136_group	26	10	33	6	0	0	0	0	0	0	0.101	0	0.123	0	0.223	0	0.389	0	0.587	0	0.790615
2	g__Limosilactobacillus	26	10	33	6	0	0	0	0	0	0	0	0	0.004	0	0	0.104	0.018	0	0	0.256	0.790615
2	g__Roseburia	26	10	33	6	0	0	0	0	0	0	0.166	0	1.13	0	0.498	0	4.148	0	1.616	0	0.790615
1	g__Slackia	29	12	32	6	0	0	0	0	0	0	0	0	0	0	0.007	0.035	0	0	0.039	0.087	0.790615
2	g__Subdoligranulum	26	10	33	6	0	0	0	0	2.203	0	0.634	0	1.408	0.029	0.72	0.281	2.296	0.092	1.473	0.687	0.790615
1	g__UCG-002	29	12	32	6	0	0	0	0	0.31	0	0.478	0.37	0.52	0	0.734	0.217	1.024	0	1.607	0.351	0.790615
1	g__[Ruminococcus]_torques_group	29	12	32	6	0	0	0	0.569	0.565	0	0.373	1.431	0.275	0.089	0.502	1.499	0.425	0.207	1.097	2.38	0.790615
1	g__uncultured_organism	29	12	32	6	0	0	0	0	0	0	0	0	0	0	0.006	0.227	0	0	0.032	0.556	0.790615
1	o__Clostridia_UCG-014 Order	29	12	32	6	0	0	0	0	0	0	0	0	0.017	0	0	0.057	0.09	0	0	0.14	0.790615
1	o__Rhodospirillales Order	29	12	32	6	0	0	0	0	0	0	0	0	0	0	0.004	0.165	0	0	0.021	0.404	0.790615
3	f__Enterobacteriaceae Family	26	10	32	4	0	0.354	0	0	0	0.597	0.214	0.589	0.258	1.142	4.487	0.589	0.586	2.368	18.045	1.178	0.792638
1	f__Erysipelatoclostridiaceae Family	29	12	32	6	0	0	0	0	0	0	0	0	0.034	0	0.005	0	0.09	0	0.029	0	0.792638
1	f__Oscillospiraceae Family	29	12	32	6	0	0	0	0	0	0	0.136	0.112	0.04	0	0.074	0.05	0.097	0	0.132	0.078	0.792638
3	f__Oscillospiraceae Family	26	10	32	4	0	0	0	0	0	0	0.114	0	0.041	0	0.053	0	0.099	0	0.092	0	0.792638
1	g__Acinetobacter	29	12	32	6	0	0	0	0	0	0	0	0	0	0.019	0	0	0	0.067	0	0	0.792638
1	g__Actinomyces	29	12	32	6	0	0	0	0.073	0	0.32	0	1.472	0.191	0.838	0.134	2.607	0.698	2.025	0.634	5.429	0.792638
3	g__Akkermansia	26	10	32	4	0	0	0	0	0.507	0	0.067	0	2.234	0.106	1.592	0	6.781	0.335	4.542	0	0.792638
2	g__Alistipes	26	10	33	6	0	0	0	0	0	0	0	0.156	0.198	0	0.083	0.205	0.49	0	0.286	0.409	0.792638
1	g__Anaeroplasma	29	12	32	6	0	0	0	0	0	0	0	0	0	0	0.015	0	0	0	0.049	0	0.792638
3	g__Anaerostipes	26	10	32	4	0.469	0	0.179	0.072	2.013	0.397	1.218	0.64	1.236	0.206	0.709	0.568	1.62	0.289	0.981	1.041	0.792638
2	g__Barnesiella	26	10	33	6	0	0	0	0	0.22	0	0	0	0.264	0	0.119	0	0.531	0	0.342	0	0.792638
1	g__Bifidobacterium	29	12	32	6	15.445	45.206	15.352	26.508	31.625	43.704	38.954	36.247	24.398	43.197	28.326	28.499	24.741	27.692	30.443	25.283	0.792638
2	g__Bifidobacterium	26	10	33	6	8.374	14.45	11.38	43.989	24.834	37.658	23.694	22.684	18.13	20.852	16.315	38.25	20.467	23.338	18.661	20.954	0.792638
1	g__Butyricicoccus	29	12	32	6	0	0	0	0	0.156	0	0.187	0	0.189	0.035	0.136	0	0.547	0.088	0.348	0	0.792638
3	g__CAG-56	26	10	32	4	0	0	0	0.196	0	0	0.032	0.595	0.034	0.071	0.173	0.398	0.101	0.226	0.456	0.566	0.792638
3	g__Christensenellaceae_R-7_group	26	10	32	4	0	0	0	0	0.518	0	0.051	0	0.526	0	0.259	0	1.143	0	0.777	0	0.792638
3	g__Dialister	26	10	32	4	0	0	0	0	0.511	0	0	0.131	0.913	0.29	0.184	0.131	2.364	0.614	0.62	0.262	0.792638
4	g__Erysipelotrichaceae_UCG-003	20	8	21	4	0	0	0	0	0.268	0	0.891	0.175	0.314	0	0.729	0.175	0.57	0	1.555	0.35	0.792638
1	g__Flavonifractor	29	12	32	6	0.118	0	0	0	0.271	0.028	0.23	0	0.242	0.046	0.186	0.094	0.598	0.088	0.401	0.231	0.792638
3	g__Fusicatenibacter	26	10	32	4	0	0	0	0	1	0	0.876	0	1.258	0.324	0.606	0	2.901	1.024	1.082	0	0.792638
1	g__GCA-900066575	29	12	32	6	0	0	0	0	0	0	0	0	0	0	0.05	0	0	0	0.215	0	0.792638
4	g__Haemophilus	20	8	21	4	0	0	0	0	0.194	0	0.131	0	0.727	0.049	0.107	0	2.279	0.138	0.227	0	0.792638
2	g__Lachnoclostridium	26	10	33	6	0.962	0	0.421	0.779	2.021	0	1.395	1.233	1.5	0.587	0.842	0.8	1.967	1.258	1.046	0.783	0.792638
1	g__Lachnospiraceae_UCG-004	29	12	32	6	0	0	0	0	0	0	0	0	0.043	0.025	0.006	0	0.107	0.06	0.034	0	0.792638
2	g__Lacticaseibacillus	26	10	33	6	0	0	0	0	0	0	0	1.771	0.118	0.019	0.065	1.141	0.604	0.059	0.186	1.89	0.792638
2	g__Lactobacillus	26	10	33	6	0	0	0	0	0	0	0	7.998	0.049	0	0.244	6.339	0.156	0	1.026	11.151	0.792638
1	g__Lactococcus	29	12	32	6	0	0	0	0	0	0	0	0.163	0.015	0.038	0.274	1.024	0.058	0.132	1.14	2.403	0.792638
2	g__Lactococcus	26	10	33	6	0	0	0	0	0	0	0	0	1.294	0	0	0.107	6.563	0	0	0.263	0.792638
1	g__Lautropia	29	12	32	6	0	0	0	0	0	0	0	0	0	0.069	0	0	0	0.238	0	0	0.792638
1	g__Limosilactobacillus	29	12	32	6	0	0	0	0	0	0	0	0	0	0.14	0.022	0.389	0	0.486	0.126	0.952	0.792638
3	g__Marvinbryantia	26	10	32	4	0	0	0	0	0	0	0	0	0.036	0	0.01	0	0.082	0	0.039	0	0.792638
4	g__Megamonas	20	8	21	4	0	0	0	0	0	0	0	0	0	0	0.722	0	0	0	3.127	0	0.792638
1	g__Megasphaera	29	12	32	6	0	0	0	0	0	0	0	0	0	0	0.094	0	0	0	0.348	0	0.792638
2	g__Megasphaera	26	10	33	6	0	0	0	0	0	0	0	0	0	0	0.016	0.042	0	0	0.09	0.103	0.792638
1	g__Olsenella	29	12	32	6	0	0	0	0	0	0	0	0	0	0	0.074	0	0	0	0.363	0	0.792638
2	g__Oscillibacter	26	10	33	6	0	0	0	0	0	0	0	0	0.052	0	0.11	0	0.145	0	0.317	0	0.792638
3	g__Oscillibacter	26	10	32	4	0	0	0	0	0	0	0.025	0	0.036	0	0.058	0	0.106	0	0.145	0	0.792638
1	g__Parabacteroides	29	12	32	6	0.503	0	0.158	0.11	1.888	0.103	1.375	1.185	4.147	7.536	2.199	0.733	10.447	20.449	7.637	1.117	0.792638
1	g__Paraprevotella	29	12	32	6	0	0	0	0	0	0	0	0	0.119	0	0.209	0.289	0.522	0	0.546	0.709	0.792638
1	g__Parvimonas	29	12	32	6	0	0	0	0	0	0	0	0	0	0.031	0	0	0	0.106	0	0	0.792638
1	g__Phascolarctobacterium	29	12	32	6	0	0	0	0	0	0	0.424	0	0.459	0	0.533	0.597	1.102	0	1.107	1.462	0.792638
2	g__Phascolarctobacterium	26	10	33	6	0	0	0	0	0.143	0	0	0	0.605	0	0.446	0	1.865	0	0.998	0	0.792638
3	g__Phascolarctobacterium	26	10	32	4	0	0	0	0	0	0	1.097	0	0.521	0	0.744	0	1.149	0	1.341	0	0.792638
4	g__Prevotella_7	20	8	21	4	0	0	0	0	0	0	0	0.054	1.112	0	0	0.054	4.897	0	0	0.109	0.792638
1	g__Prevotellaceae_NK3B31_group	29	12	32	6	0	0	0	0	0	0	0	0	0	0	0.67	0	0	0	3.438	0	0.792638
1	g__Proteus	29	12	32	6	0	0	0	0	0	0	0	0	0	0.018	0	0	0	0.063	0	0	0.792638
1	g__Roseburia	29	12	32	6	0	0	0	0	0.565	0	0.45	0.1	0.769	0.016	0.3	0.143	1.707	0.054	0.575	0.289	0.792638
4	g__Roseburia	20	8	21	4	0.982	0.291	0.18	0.918	1.934	0.384	0.542	2.137	1.73	1.002	1.964	2.394	2.976	2.274	7.002	3.439	0.792638
2	g__Ruminococcus	26	10	33	6	0	0	0	0	0.18	0	1.461	0	0.543	0	1.408	1.874	1.436	0	2.81	4.591	0.792638
3	g__Ruminococcus	26	10	32	4	0.224	0	0	0.087	2.045	0	1.035	1.508	2.7	0.488	2.384	1.421	5.051	1.544	4.67	2.728	0.792638
1	g__Sellimonas	29	12	32	6	0	0	0	0	0	0.073	0	0.481	0.142	0.172	0.042	0.218	0.332	0.4	0.168	0.338	0.792638
2	g__Senegalimassilia	26	10	33	6	0	0	0	0	0	0	0	0	0.015	0	0.092	0.12	0.078	0	0.317	0.295	0.792638
4	g__Subdoligranulum	20	8	21	4	1.001	0	0	1.052	5.181	0.606	1.044	1.363	2.49	0.614	1.175	1.748	3.052	1.138	2.493	2.152	0.792638
1	g__Tyzzerella	29	12	32	6	0	0	0	0	0	0	0	0.114	0.164	0.048	0.03	0.066	0.354	0.168	0.151	0.107	0.792638
1	g__UCG-005	29	12	32	6	0	0	0	0	0	0	0.134	0	0.162	0	0.217	0.125	0.319	0	0.526	0.307	0.792638
3	g__[Clostridium]_innocuum_group	26	10	32	4	0	0	0	0	0.189	0	0	0	0.093	0.046	0.07	0	0.153	0.146	0.221	0	0.792638
1	g__[Eubacterium]_ruminantium_group	29	12	32	6	0	0	0	0	0	0	0	0	0	0	0.033	0	0	0	0.105	0	0.792638
1	g__[Eubacterium]_siraeum_group	29	12	32	6	0	0	0	0	0	0	0	0	0	0.012	0.056	0	0	0.04	0.203	0	0.792638
3	g__[Ruminococcus]_torques_group	26	10	32	4	0	0	0	0	0.477	0	0.218	0	0.296	0.081	0.375	0	0.482	0.256	0.936	0	0.792638
2	o__Clostridia_vadinBB60_group Order	26	10	33	6	0	0	0	0	0	0	0	0	0	0	0.042	0.133	0	0	0.155	0.325	0.792638
4	o__Rhodospirillales Order	20	8	21	4	0	0	0	0	0	0	0	0.058	0.066	0	0	0.058	0.222	0	0	0.117	0.792638
3	f__Bifidobacteriaceae Family	26	10	32	4	0	0	0	0	0	0	0	0.053	0.015	0.069	0.01	0.053	0.052	0.147	0.058	0.106	0.798654
2	g__Incertae_Sedis	26	10	33	6	0	0	0	0	0	0	0	0	0.171	0	0.176	0	0.593	0	0.544	0	0.801596
4	g__Lachnoclostridium	20	8	21	4	0.192	0	0	0.205	0.451	0.087	0.441	0.292	0.434	0.102	0.388	0.311	0.571	0.192	0.68	0.364	0.801596
2	g__Veillonella	26	10	33	6	0	0	0	0.946	1.002	0.257	0.138	3.226	0.907	0.386	2.183	2.36	1.696	0.788	8.323	3.312	0.801596
3	f__[Eubacterium]_coprostanoligenes_group Family	26	10	32	4	0	0	0	0	0.406	0	0.734	0.106	0.708	0.023	0.346	0.106	1.791	0.071	0.541	0.212	0.803764
1	g__Blautia	29	12	32	6	3.307	0.44	3.949	5.687	3.962	2.329	7.42	6.494	4.459	2.028	4.458	6.652	4.563	3.179	4.33	7.481	0.809519
2	g__Colidextribacter	26	10	33	6	0	0	0	0	0	0	0	0	0	0	0.02	0.062	0	0	0.087	0.152	0.825975
1	f__Coriobacteriales_Incertae_Sedis Family	29	12	32	6	0	0	0	0	0	0	0	0	0.033	0	0	0	0.126	0	0	0	0.843021
3	f__Coriobacteriales_Incertae_Sedis Family	26	10	32	4	0	0	0	0	0	0	0	0	0.038	0	0	0	0.151	0	0	0	0.843021
3	f__Eggerthellaceae Family	26	10	32	4	0	0	0	0	0	0	0	0	0.01	0	0.031	0	0.035	0	0.068	0	0.843021
4	f__Enterobacteriaceae Family	20	8	21	4	0	0.084	0	0	0	0.733	0.149	0	1.892	0.569	5.196	0	6.611	0.998	21.586	0	0.843021
1	f__Lachnospiraceae Family	29	12	32	6	0.191	0	0.431	0.105	1.059	0.321	2.418	0.418	1.733	0.348	1.778	0.3	4.255	0.683	2.716	0.438	0.843021
4	f__Lachnospiraceae Family	20	8	21	4	7.547	0	2.381	2.412	9.816	4.915	6.469	6.153	6.903	3.362	5.269	4.219	6.082	5.471	7.068	5.611	0.843021
4	f__Muribaculaceae Family	20	8	21	4	0	0	0	0	0	0	0	0	0.199	0	0.582	0	0.89	0	1.912	0	0.843021
1	f__Ruminococcaceae Family	29	12	32	6	0	0	0	0	0	0	0	0	0.008	0.016	0.041	0	0.041	0.057	0.1	0	0.843021
2	f__Ruminococcaceae Family	26	10	33	6	0	0	0	0	0	0	0	0	0.042	0	0.021	0	0.092	0	0.072	0	0.843021
1	f__[Eubacterium]_coprostanoligenes_group Family	29	12	32	6	0	0	0	0	0.387	0	0.274	0	0.361	0.085	0.369	0.09	0.839	0.295	0.791	0.22	0.843021
4	g__Actinomyces	20	8	21	4	0	0	0	0	0	0	0	0	0.018	0	0	0	0.056	0	0	0	0.843021
1	g__Agathobacter	29	12	32	6	0	0	0	0	0	0	0	0	0.029	0	0.014	0.055	0.066	0	0.064	0.134	0.843021
2	g__Akkermansia	26	10	33	6	0	0	0	0	0	0	0	0	1.53	0	1.509	0	5.274	0	5.259	0	0.843021
1	g__Alistipes	29	12	32	6	0	0	0	0	0	0	0	0	0.212	0	0.065	0.4	0.576	0	0.196	0.98	0.843021
3	g__Alistipes	26	10	32	4	0	0	0	0	0	0	0	0	0.148	0	0.131	0	0.355	0	0.364	0	0.843021
1	g__Allisonella	29	12	32	6	0	0	0	0	0	0	0	0	0.004	0	0.005	0.051	0.024	0	0.031	0.125	0.843021
2	g__Anaerostipes	26	10	33	6	0	0	0	0.12	0.313	0	0.154	0.683	0.363	0.043	0.307	0.78	0.774	0.134	0.975	1.423	0.843021
4	g__Bacteroides	20	8	21	4	1.369	13.181	0.198	0.969	8.636	17.2	3.028	5.008	5.664	11.958	3.011	4.463	8.35	11.316	4.806	7.669	0.843021
4	g__Bilophila	20	8	21	4	0	0	0	0	0.18	0.104	0	0.029	0.092	0.05	0.039	0.029	0.144	0.073	0.148	0.057	0.843021
1	g__Butyricimonas	29	12	32	6	0	0	0	0	0	0	0	0	0.009	0	0.057	0.028	0.051	0	0.186	0.068	0.843021
2	g__Butyricimonas	26	10	33	6	0	0	0	0	0	0	0	0	0.078	0	0.042	0	0.194	0	0.106	0	0.843021
4	g__CAG-56	20	8	21	4	0	0	0	0	0	0.027	0.182	0	0.031	0.113	0.19	0	0.097	0.278	0.362	0	0.843021
1	g__Clostridioides	29	12	32	6	0	0	0	0	0	0.157	0	0	0.016	0.195	0.074	0.275	0.061	0.362	0.296	0.675	0.843021
3	g__Clostridioides	26	10	32	4	0	0	0	0	0	0	0	0	0.075	0.088	0.022	0	0.23	0.214	0.124	0	0.843021
3	g__Coprococcus	26	10	32	4	0	0	0	0	0.34	0	0.627	0.251	0.454	0.032	0.312	0.251	0.992	0.1	0.47	0.501	0.843021
4	g__Dialister	20	8	21	4	0	0	0	0.254	1.189	1.425	0	0.713	1.399	1.593	0.324	0.459	2.513	3.006	1.022	0.627	0.843021
2	g__Dorea	26	10	33	6	0	0	0	0	0	0	0.157	0	0.107	0	0.156	0.06	0.357	0	0.318	0.146	0.843021
1	g__Eggerthella	29	12	32	6	0	0.188	0	0.111	0.242	0.523	0.187	0.626	0.168	0.333	0.193	0.495	0.249	0.394	0.357	0.788	0.843021
2	g__Eggerthella	26	10	33	6	0.136	0	0	0.121	0.438	0.11	0.31	0.546	0.298	0.091	0.155	0.3	0.401	0.183	0.235	0.392	0.843021
2	g__Eisenbergiella	26	10	33	6	0	0	0	0	0	0	0	0	0.08	0	0.024	0	0.199	0	0.07	0	0.843021
3	g__Eisenbergiella	26	10	32	4	0	0	0	0	0	0	0	0.183	0.041	0	0.019	0.183	0.106	0	0.077	0.367	0.843021
1	g__Enterorhabdus	29	12	32	6	0	0	0	0	0	0	0	0	0.04	0	0	0	0.164	0	0	0	0.843021
4	g__Enterorhabdus	20	8	21	4	0	0	0	0	0	0	0	0	0.021	0	0	0	0.065	0	0	0	0.843021
2	g__Escherichia-Shigella	26	10	33	6	0.647	1.016	0.573	0	5.639	6.754	9.56	0	7.344	5.404	11.098	0.313	14.723	9.052	22.429	0.768	0.843021
3	g__Escherichia-Shigella	26	10	32	4	0	0.731	0	0	0.497	2.312	1.137	0.063	2.091	4.214	6.444	0.063	5.951	9.445	18.474	0.126	0.843021
3	g__Eubacterium	26	10	32	4	0	0	0	0	0	0	0	0	0.023	0	0	0	0.092	0	0	0	0.843021
2	g__Fusicatenibacter	26	10	33	6	0	0	0	0	0	0	0	0	0.031	0.099	0.257	0	0.111	0.313	0.666	0	0.843021
2	g__Granulicatella	26	10	33	6	0	0	0	0	0	0	0	0	0.012	0.016	0	0	0.043	0.049	0	0	0.843021
2	g__Haemophilus	26	10	33	6	0	0	0	0	0	0	0	0	0.188	0.089	0.046	0	0.507	0.28	0.264	0	0.843021
4	g__Holdemanella	20	8	21	4	0	0	0	0	0	0	0	0	0.329	0	0.157	0	0.802	0	0.721	0	0.843021
3	g__Incertae_Sedis	26	10	32	4	0	0	0	0	0	0	0	0	0.466	0	0.413	0	1.773	0	1.367	0	0.843021
3	g__Intestinibacter	26	10	32	4	0.3	0.071	0	0.128	0.618	0.459	0.235	0.688	0.43	0.241	0.346	0.56	0.595	0.304	0.785	0.957	0.843021
1	g__Lachnoanaerobaculum	29	12	32	6	0	0	0	0	0	0	0	0	0.02	0.059	0.013	0	0.109	0.156	0.076	0	0.843021
1	g__Lachnoclostridium	29	12	32	6	0.147	0.937	0.056	0.202	0.792	2.517	0.554	0.526	0.751	2.205	0.577	0.47	1.365	3.26	1.026	0.719	0.843021
1	g__Lachnospira	29	12	32	6	0	0	0	0	0	0	0	0.218	0.105	0.062	0.04	0.143	0.349	0.215	0.154	0.239	0.843021
1	g__Lachnospiraceae_NK4A136_group	29	12	32	6	0	0	0	0	0	0	0.273	0.168	0.123	0.035	0.258	0.246	0.292	0.083	0.612	0.502	0.843021
4	g__Lachnospiraceae_NK4A136_group	20	8	21	4	0.261	0	0	0.221	0.992	0.031	0.644	2.852	0.647	0.071	0.428	2.63	0.844	0.158	0.757	4.97	0.843021
3	g__Lacticaseibacillus	26	10	32	4	0	0	0	0	0	0	0	0	0	0.053	0.923	0	0	0.167	4.717	0	0.843021
1	g__Marvinbryantia	29	12	32	6	0	0	0	0	0	0	0	0	0.013	0	0.056	0	0.055	0	0.139	0	0.843021
4	g__Marvinbryantia	20	8	21	4	0	0	0	0	0	0	0	0	0.01	0	0.036	0	0.047	0	0.081	0	0.843021
1	g__Methanobrevibacter	29	12	32	6	0	0	0	0	0	0	0	0	0.052	0	0.273	0	0.247	0	1.197	0	0.843021
3	g__Methanosphaera	26	10	32	4	0	0	0	0	0	0	0	0	0	0	0.019	0	0	0	0.062	0	0.843021
2	g__NK4A214_group	26	10	33	6	0	0	0	0	0	0	0	0	0	0	0.025	0	0	0	0.08	0	0.843021
4	g__Phascolarctobacterium	20	8	21	4	0	0	0	0	0.829	0	0	0.157	0.622	0	0.794	0.157	1.253	0	2.123	0.313	0.843021
3	g__Prevotella_9	26	10	32	4	0	0	0	0	0	0	27.719	0	4.015	4.174	13.87	0	10.738	13.201	24.163	0	0.843021
1	g__Romboutsia	29	12	32	6	0	0	0	0	0	0	0	0	0.31	0	0.157	0	0.881	0	0.434	0	0.843021
1	g__Senegalimassilia	29	12	32	6	0	0	0	0	0	0	0.187	0	0.133	0	0.104	0.181	0.316	0	0.188	0.444	0.843021
3	g__Senegalimassilia	26	10	32	4	0	0	0	0	0	0	0	0	0.131	0	0.042	0	0.307	0	0.094	0	0.843021
2	g__Stenotrophomonas	26	10	33	6	0	0	0	0	0	0	0	0	0.188	0	0	0	0.846	0	0	0	0.843021
4	g__Sutterella	20	8	21	4	0.164	0	0	0.169	0.799	0.034	0.512	0.533	0.722	0.043	0.362	0.364	1.202	0.082	0.667	0.526	0.843021
2	g__Tyzzerella	26	10	33	6	0	0	0	0	0	0	0	0	0.462	0.052	0.034	0.224	1.231	0.166	0.139	0.548	0.843021
4	g__Tyzzerella	20	8	21	4	0	0	0	0.063	0.21	0	0	0.144	0.24	0.023	0.028	0.081	0.504	0.064	0.063	0.098	0.843021
3	g__UCG-005	26	10	32	4	0	0	0	0	0	0	0	0	0.166	0	0.106	0	0.526	0	0.311	0	0.843021
1	g__Veillonella	29	12	32	6	0	0	0	0.267	1.229	0.768	0.033	0.609	1.425	1.252	2.048	1.149	3.965	2.938	10.114	2.261	0.843021
3	g__Veillonella	26	10	32	4	0.07	0.359	0.085	4.84	1.368	5.387	1.767	8.943	1.328	4.389	2.191	5.237	2.583	7.281	4.382	5.7	0.843021
1	g__[Clostridium]_innocuum_group	29	12	32	6	0	0	0	0	0	0	0	0	0.272	0.029	0.041	0	1.205	0.067	0.156	0	0.843021
4	g__[Clostridium]_innocuum_group	20	8	21	4	0	0	0	0	0	0.029	0	0	0.027	0.035	0.017	0	0.122	0.067	0.079	0	0.843021
3	g__[Eubacterium]_ruminantium_group	26	10	32	4	0	0	0	0	0	0	0	0	0	0	0.039	0	0	0	0.159	0	0.843021
2	g__[Eubacterium]_ventriosum_group	26	10	33	6	0	0	0	0	0	0	0	0	0	0	0.096	0	0	0	0.422	0	0.843021
2	g__[Ruminococcus]_gauvreauii_group	26	10	33	6	0	0	0	0	0	0	0	0	0	0	0.027	0	0	0	0.103	0	0.843021
1	g__[Ruminococcus]_gnavus_group	29	12	32	6	0	0.056	0	0	0.595	0.509	0	0.298	0.872	0.621	0.445	0.143	3.215	1.408	1.238	0.223	0.843021
2	g__[Ruminococcus]_torques_group	26	10	33	6	0	0	0	0	0.327	0	0.313	0	0.255	0.021	0.314	0.048	0.476	0.066	0.651	0.118	0.843021
1	o__Clostridia_vadinBB60_group Order	29	12	32	6	0	0	0	0	0	0	0	0	0.105	0	0.089	0	0.564	0	0.284	0	0.843021
3	o__Gastranaerophilales Order	26	10	32	4	0	0	0	0	0	0	0	0	0.129	0	0	0	0.612	0	0	0	0.843021
4	g__Anaerostipes	20	8	21	4	0.557	0.07	0.906	0.867	0.756	0.533	2.881	1.396	1.113	0.654	1.68	1.417	1.523	1.204	1.996	1.742	0.844299
3	f__Lachnospiraceae Family	26	10	32	4	0.625	0.085	0.44	1.289	2.891	0.567	2.214	3.24	2.424	0.552	2.881	2.341	3.614	0.934	6.565	3.139	0.851702
2	f__[Eubacterium]_coprostanoligenes_group Family	26	10	33	6	0	0	0	0	0	0	0	0	0.216	0	0.204	0	0.652	0	0.672	0	0.851702
4	g__Eggerthella	20	8	21	4	0	0.208	0	0.205	0.22	0.664	0.132	0.195	0.175	0.326	0.146	0.274	0.331	0.366	0.333	0.291	0.851702
4	g__Prevotella_9	20	8	21	4	0	0	0	0	0	2.451	21.509	0.104	3.901	4.76	13.076	0.104	9.649	10.103	19.227	0.207	0.851702
3	g__Lachnospiraceae_NK4A136_group	26	10	32	4	0	0	0	0	0.318	0	0.342	0.238	0.414	0.022	0.293	0.238	0.926	0.07	0.687	0.476	0.860084
1	f__Bacteroidaceae Family	29	12	32	6	0	0	0	0	0	0	0	0	0.01	0	0	0	0.056	0	0	0	0.864059
2	f__Bacteroidaceae Family	26	10	33	6	0	0	0	0	0	0	0	0	0	0	0.028	0	0	0	0.158	0	0.864059
1	f__Barnesiellaceae Family	29	12	32	6	0	0	0	0	0	0	0	0	0	0	0.008	0	0	0	0.048	0	0.864059
2	f__Bifidobacteriaceae Family	26	10	33	6	0	0	0	0	0	0	0	0	0.047	0	0.025	0.028	0.115	0	0.107	0.068	0.864059
4	f__Bifidobacteriaceae Family	20	8	21	4	0	0	0	0	0	0	0	0	0.032	0	0.028	0	0.105	0	0.072	0	0.864059
2	f__Coriobacteriales_Incertae_Sedis Family	26	10	33	6	0	0	0	0	0	0	0	0	0.004	0	0	0	0.021	0	0	0	0.864059
4	f__Coriobacteriales_Incertae_Sedis Family	20	8	21	4	0	0	0	0	0	0	0	0	0.019	0	0	0	0.083	0	0	0	0.864059
1	f__Eggerthellaceae Family	29	12	32	6	0	0	0	0	0	0	0	0	0.019	0	0.029	0	0.058	0	0.09	0	0.864059
2	f__Eggerthellaceae Family	26	10	33	6	0	0	0	0	0	0	0	0	0	0	0.012	0	0	0	0.049	0	0.864059
4	f__Eggerthellaceae Family	20	8	21	4	0	0	0	0	0	0	0	0.172	0.024	0.048	0.089	0.172	0.077	0.135	0.221	0.344	0.864059
1	f__Enterobacteriaceae Family	29	12	32	6	0	0.243	0	0	0.672	1.156	0.521	0	3.03	9.187	3.485	0.085	11.164	25.661	16.253	0.207	0.864059
1	f__Enterococcaceae Family	29	12	32	6	0	0	0	0	0	0	0	0	0	0	0.009	0	0	0	0.051	0	0.864059
2	f__Enterococcaceae Family	26	10	33	6	0	0	0	0	0	0	0	0	0.008	0	0	0	0.042	0	0	0	0.864059
2	f__Erysipelatoclostridiaceae Family	26	10	33	6	0	0	0	0	0	0	0	0	0.052	0	0.01	0	0.223	0	0.055	0	0.864059
4	f__Erysipelatoclostridiaceae Family	20	8	21	4	0	0	0	0	0	0	0	0.036	0.012	0	0.025	0.036	0.038	0	0.09	0.071	0.864059
2	f__Lactobacillaceae Family	26	10	33	6	0	0	0	0	0	0	0	0	0.011	0	0	0	0.055	0	0	0	0.864059
1	f__Muribaculaceae Family	29	12	32	6	0	0	0	0	0	0	0	0	0.036	0	0.376	0	0.153	0	1.626	0	0.864059
2	f__Muribaculaceae Family	26	10	33	6	0	0	0	0	0	0	0	0	0.333	0	0.067	0	1.481	0	0.233	0	0.864059
3	f__Muribaculaceae Family	26	10	32	4	0	0	0	0	0	0	0	0	0.438	0	0.1	0	1.628	0	0.469	0	0.864059
4	f__Oscillospiraceae Family	20	8	21	4	0	0	0	0.074	0.03	0.031	0	0.157	0.035	0.059	0.061	0.083	0.062	0.126	0.159	0.096	0.864059
2	f__Prevotellaceae Family	26	10	33	6	0	0	0	0	0	0	0	0	0.026	0	0	0	0.131	0	0	0	0.864059
3	f__Prevotellaceae Family	26	10	32	4	0	0	0	0	0	0	0	0	0.007	0	0	0	0.036	0	0	0	0.864059
4	f__Prevotellaceae Family	20	8	21	4	0	0	0	0	0	0	0	0	0.022	0	0	0	0.1	0	0	0	0.864059
4	f__Ruminococcaceae Family	20	8	21	4	0	0	0	0	0	0	0	0	0.026	0.029	0	0	0.083	0.081	0	0	0.864059
1	f__UCG-010 Family	29	12	32	6	0	0	0	0	0	0	0	0	0.013	0	0	0	0.07	0	0	0	0.864059
1	f__gut_metagenome Family	29	12	32	6	0	0	0	0	0	0	0	0	2.123	0	0.005	0.036	11.409	0	0.029	0.089	0.864059
3	f__gut_metagenome Family	26	10	32	4	0	0	0	0	0	0	0	0	0	0	0.009	0	0	0	0.049	0	0.864059
4	f__gut_metagenome Family	20	8	21	4	0	0	0	0	0	0	0	0	0	0	0.006	0	0	0	0.026	0	0.864059
1	f__uncultured_Clostridia_bacterium Family	29	12	32	6	0	0	0	0	0	0	0	0	0.011	0	0	0	0.058	0	0	0	0.864059
3	f__vadinBE97 Family	26	10	32	4	0	0	0	0	0	0	0	0	0	0	0.014	0	0	0	0.076	0	0.864059
1	g__Abiotrophia	29	12	32	6	0	0	0	0	0	0	0	0	0.024	0	0	0	0.128	0	0	0	0.864059
2	g__Abiotrophia	26	10	33	6	0	0	0	0	0	0	0	0	0.076	0	0	0	0.386	0	0	0	0.864059
3	g__Abiotrophia	26	10	32	4	0	0	0	0	0	0	0	0	0	0	0.012	0	0	0	0.069	0	0.864059
1	g__Acidaminococcus	29	12	32	6	0	0	0	0	0	0	0	0	0.175	0	0.041	0	0.791	0	0.23	0	0.864059
3	g__Acidaminococcus	26	10	32	4	0	0	0	0	0	0	0	0	0	0	0.014	0	0	0	0.077	0	0.864059
4	g__Acidaminococcus	20	8	21	4	0	0	0	0	0	0	0	0	0.364	0	0	0	1.629	0	0	0	0.864059
2	g__Actinomyces	26	10	33	6	0	0	0	0	0	0	0	0	0.014	0	0.007	0	0.049	0	0.042	0	0.864059
3	g__Actinomyces	26	10	32	4	0	0	0	0	0	0	0	0.097	0.039	0.078	0.019	0.097	0.084	0.246	0.062	0.195	0.864059
1	g__Adlercreutzia	29	12	32	6	0	0	0	0	0	0	0	0	0.016	0	0.02	0.023	0.048	0	0.067	0.057	0.864059
2	g__Adlercreutzia	26	10	33	6	0	0	0	0	0	0	0	0	0.015	0	0.026	0	0.056	0	0.066	0	0.864059
3	g__Adlercreutzia	26	10	32	4	0	0	0	0	0	0	0	0	0.014	0	0.018	0	0.05	0	0.048	0	0.864059
4	g__Adlercreutzia	20	8	21	4	0	0	0	0	0.036	0.048	0	0.05	0.056	0.05	0.022	0.05	0.111	0.092	0.055	0.1	0.864059
3	g__Agathobacter	26	10	32	4	0	0	0	0	0	0	0	0	0.014	0	0.004	0	0.052	0	0.02	0	0.864059
1	g__Akkermansia	29	12	32	6	0	0	0	0	1.059	0	0.445	1.123	2.993	0.663	1.244	0.548	5.817	1.567	3.62	0.854	0.864059
3	g__Allisonella	26	10	32	4	0	0	0	0	0	0	0	0	0.008	0	0	0	0.039	0	0	0	0.864059
2	g__Alloprevotella	26	10	33	6	0	0	0	0	0	0	0	0	0	0	0.567	0	0	0	3.26	0	0.864059
2	g__Anaerofilum	26	10	33	6	0	0	0	0	0	0	0	0	0	0	0.014	0	0	0	0.08	0	0.864059
1	g__Anaeroglobus	29	12	32	6	0	0	0	0	0	0	0	0	0.1	0	0	0	0.539	0	0	0	0.864059
4	g__Anaeroglobus	20	8	21	4	0	0	0	0	0	0	0	0	0.028	0	0	0	0.124	0	0	0	0.864059
2	g__Anaeroplasma	26	10	33	6	0	0	0	0	0	0	0	0	0.039	0	0.108	0	0.198	0	0.355	0	0.864059
4	g__Anaeroplasma	20	8	21	4	0	0	0	0	0	0	0	0	0	0	0.01	0	0	0	0.045	0	0.864059
3	g__Anaerosporobacter	26	10	32	4	0	0	0	0	0	0	0	0	0	0	0.02	0	0	0	0.116	0	0.864059
4	g__Anaerosporobacter	20	8	21	4	0	0	0	0	0	0	0	0	0	0	0.013	0	0	0	0.058	0	0.864059
1	g__Asteroleplasma	29	12	32	6	0	0	0	0	0	0	0	0	0	0	0.028	0	0	0	0.131	0	0.864059
2	g__Asteroleplasma	26	10	33	6	0	0	0	0	0	0	0	0	0	0	0.361	0	0	0	2.072	0	0.864059
1	g__Atopobium	29	12	32	6	0	0	0	0	0	0	0	0	0.006	0.023	0.048	0.041	0.03	0.079	0.271	0.1	0.864059
1	g__Bacteroides	29	12	32	6	1.171	0.153	0.783	6.924	12.554	3.001	5.384	15.493	9.801	9.265	5.997	8.935	15.547	21.188	11.651	10.322	0.864059
3	g__Bacteroides	26	10	32	4	3.007	0.699	0.342	0.656	8.631	19.953	5.266	2.633	5.97	11.689	5.483	1.976	8.185	18.646	9.53	3.139	0.864059
1	g__Barnesiella	29	12	32	6	0	0	0	0	0.33	0	0.582	0	0.308	0.228	0.482	0.177	0.655	0.791	1.187	0.434	0.864059
3	g__Barnesiella	26	10	32	4	0	0	0	0	0.386	0	0.227	0.032	0.604	0.055	0.204	0.032	1.289	0.173	0.459	0.064	0.864059
1	g__Bilophila	29	12	32	6	0	0	0	0	0.16	0	0.131	0.136	0.081	0.016	0.168	0.095	0.149	0.055	0.386	0.161	0.864059
2	g__Bilophila	26	10	33	6	0	0	0	0	0.203	0	0	0	0.152	0.051	0.075	0.06	0.259	0.123	0.165	0.146	0.864059
3	g__Bilophila	26	10	32	4	0	0	0	0	0	0	0.222	0	0.054	0.025	0.104	0	0.112	0.079	0.181	0	0.864059
3	g__Butyricicoccus	26	10	32	4	0.073	0	0	0.085	0.344	0.254	0.307	0.174	0.302	0.153	0.238	0.089	0.547	0.244	0.473	0.103	0.864059
4	g__Butyricicoccus	20	8	21	4	0	0	0	0	0.392	0.147	0.391	0.054	0.294	0.062	0.394	0.054	0.529	0.087	0.802	0.108	0.864059
3	g__Butyricimonas	26	10	32	4	0	0	0	0	0	0	0	0	0.037	0	0.07	0	0.112	0	0.178	0	0.864059
4	g__Butyricimonas	20	8	21	4	0	0	0	0	0	0	0	0.046	0.101	0	0.066	0.046	0.28	0	0.205	0.092	0.864059
1	g__Butyrivibrio	29	12	32	6	0	0	0	0	0	0	0	0	0.006	0	0.044	0	0.035	0	0.17	0	0.864059
2	g__Butyrivibrio	26	10	33	6	0	0	0	0	0	0	0	0	0	0	0.051	0	0	0	0.293	0	0.864059
1	g__CAG-352	29	12	32	6	0	0	0	0	0	0	0	0	0	0	0.049	0	0	0	0.277	0	0.864059
4	g__CAG-352	20	8	21	4	0	0	0	0	0	0	0	0	0.56	0	0.503	0	2.331	0	2.258	0	0.864059
2	g__CAG-56	26	10	33	6	0	0	0	0	0	0	0	0	0.049	0	0.053	0.029	0.176	0	0.19	0.07	0.864059
2	g__Candidatus_Stoquefichus	26	10	33	6	0	0	0	0	0	0	0	0	0	0	0.03	0	0	0	0.173	0	0.864059
3	g__Candidatus_Stoquefichus	26	10	32	4	0	0	0	0	0	0	0	0	0	0	0.025	0	0	0	0.142	0	0.864059
4	g__Candidatus_Stoquefichus	20	8	21	4	0	0	0	0	0	0	0	0	0	0	0.041	0	0	0	0.189	0	0.864059
1	g__Catenibacterium	29	12	32	6	0	0	0	0	0	0	0	0	0.022	0	0.251	0	0.084	0	1.418	0	0.864059
3	g__Catenibacterium	26	10	32	4	0	0	0	0	0	0	0	0	0.214	0	0.102	0	0.812	0	0.575	0	0.864059
4	g__Catenibacterium	20	8	21	4	0	0	0	0	0	0	0	0	0.017	0	0	0	0.076	0	0	0	0.864059
1	g__Catenisphaera	29	12	32	6	0	0	0	0	0	0	0	0	0	0	0.031	0	0	0	0.176	0	0.864059
4	g__Cellulosilyticum	20	8	21	4	0	0	0	0	0	0	0	0	0	0	0.036	0	0	0	0.163	0	0.864059
2	g__Christensenellaceae_R-7_group	26	10	33	6	0	0	0	0	0	0	0	0	0.195	0	0.089	0	0.654	0	0.25	0	0.864059
1	g__Clostridium_sensu_stricto_1	29	12	32	6	0	0	0	0	0	0	0.155	0	0.113	0.009	0.266	0.359	0.319	0.032	0.847	0.879	0.864059
2	g__Clostridium_sensu_stricto_1	26	10	33	6	0	0	0	0	0	0	0	0	0.02	0.203	0.248	0.026	0.104	0.643	0.628	0.064	0.864059
4	g__Clostridium_sensu_stricto_1	20	8	21	4	0.153	0	0	0.101	0.87	0.588	0.62	0.207	0.976	0.761	0.605	0.107	1.787	1.479	1.657	0.124	0.864059
1	g__Colidextribacter	29	12	32	6	0	0	0	0	0	0	0	0	0.005	0	0.055	0	0.026	0	0.201	0	0.864059
2	g__Collinsella	26	10	33	6	0	0	0	0	0	0	0	0	0.012	0.022	0.063	0.12	0.061	0.071	0.198	0.295	0.864059
3	g__Collinsella	26	10	32	4	0	0	0	0	0	0.308	0.028	0	0.227	0.137	0.204	0	0.509	0.221	0.608	0	0.864059
4	g__Collinsella	20	8	21	4	0	0	0	0	0.147	0.215	0.668	1.108	0.197	0.41	0.674	1.108	0.425	0.865	1.154	2.216	0.864059
1	g__Coprobacter	29	12	32	6	0	0	0	0	0	0	0	0	0.008	0	0	0	0.045	0	0	0	0.864059
2	g__Coprobacter	26	10	33	6	0	0	0	0	0	0	0	0	0.01	0	0.006	0.028	0.052	0	0.034	0.068	0.864059
3	g__Coprobacter	26	10	32	4	0	0	0	0	0	0	0	0	0	0	0.029	0	0	0	0.119	0	0.864059
4	g__Coprobacter	20	8	21	4	0	0	0	0	0	0	0	0	0	0	0.015	0	0	0	0.069	0	0.864059
1	g__Coprococcus	29	12	32	6	0	0	0	0	0.181	0	0.439	0.642	0.245	0.028	0.328	0.763	0.5	0.097	0.633	1.489	0.864059
2	g__Coriobacteriaceae_UCG-002	26	10	33	6	0	0	0	0	0	0	0	0	0.019	0	0	0	0.096	0	0	0	0.864059
4	g__DTU089	20	8	21	4	0	0	0	0	0	0	0	0	0.04	0	0.02	0	0.148	0	0.089	0	0.864059
1	g__Desulfovibrio	29	12	32	6	0	0	0	0	0	0	0	0	0.044	0	0.02	0	0.157	0	0.092	0	0.864059
1	g__Dialister	29	12	32	6	0	0	0	0	0	0	0.055	0	0.515	0.019	0.411	0.052	1.585	0.066	1.329	0.128	0.864059
2	g__Dialister	26	10	33	6	0	0	0	0	0	0	0	0	0.287	0	0.104	0.073	0.976	0	0.438	0.179	0.864059
3	g__Dorea	26	10	32	4	0	0	0	0	0.452	0	0.82	0.475	0.546	0.124	0.417	0.475	1.188	0.283	0.773	0.95	0.864059
4	g__Dorea	20	8	21	4	0.54	0	0.124	0	0.954	0.371	0.886	0.255	0.591	0.38	0.536	0.255	0.649	0.704	0.737	0.51	0.864059
1	g__Dysgonomonas	29	12	32	6	0	0	0	0	0	0	0	0	0.087	0.033	0	0	0.468	0.113	0	0	0.864059
4	g__Dysgonomonas	20	8	21	4	0	0	0	0	0	0	0	0	0.009	0	0	0	0.04	0	0	0	0.864059
1	g__Epulopiscium	29	12	32	6	0	0	0	0	0	0	0	0	0	0	0.004	0	0	0	0.024	0	0.864059
4	g__Epulopiscium	20	8	21	4	0	0	0	0	0	0	0	0	0	0	0.069	0	0	0	0.237	0	0.864059
1	g__Erysipelatoclostridium	29	12	32	6	0	0.21	0	0	0.217	0.446	0.244	0.367	0.187	0.344	0.563	0.183	0.544	0.443	1.935	0.287	0.864059
2	g__Erysipelatoclostridium	26	10	33	6	0	0	0	0.224	0.241	0.163	0.256	0.485	0.21	0.115	0.746	0.346	0.421	0.206	2.442	0.449	0.864059
3	g__Erysipelatoclostridium	26	10	32	4	0.082	0.187	0	0.304	0.583	0.32	0.309	0.661	2.335	0.444	0.457	0.357	6.901	0.634	1.335	0.421	0.864059
4	g__Erysipelatoclostridium	20	8	21	4	0.071	0.165	0	0.059	0.48	0.698	0.199	0.133	0.286	0.389	0.353	0.074	0.369	0.486	0.791	0.089	0.864059
1	g__Erysipelotrichaceae_UCG-003	29	12	32	6	0	0	0	0	0.207	0	0.136	0.117	0.159	0.05	0.105	0.065	0.287	0.118	0.226	0.104	0.864059
2	g__Erysipelotrichaceae_UCG-003	26	10	33	6	0	0	0	0	0.106	0	0	0	0.208	0.077	0.225	0.064	0.495	0.245	0.608	0.157	0.864059
3	g__Erysipelotrichaceae_UCG-003	26	10	32	4	0	0	0	0	0.401	0	0.39	0.499	0.293	0.127	0.388	0.499	0.556	0.273	0.732	0.998	0.864059
1	g__Escherichia-Shigella	29	12	32	6	0.601	0.576	0.181	0.072	4.128	2.564	4.792	1.015	8.023	2.454	9.563	3.061	20.281	3.718	21.663	6.806	0.864059
1	g__Eubacterium	29	12	32	6	0	0	0	0	0	0	0	0	0.047	0.052	0	0	0.253	0.181	0	0	0.864059
3	g__Flavonifractor	26	10	32	4	0.06	0.101	0	0	0.293	0.803	0.178	0.076	0.159	0.496	0.201	0.076	0.201	0.741	0.448	0.153	0.864059
4	g__Flavonifractor	20	8	21	4	0	0.161	0	0	0.232	0.278	0.118	0.042	0.118	0.301	0.158	0.042	0.181	0.479	0.404	0.083	0.864059
1	g__Fournierella	29	12	32	6	0	0	0	0	0	0	0	0	0.015	0	0.013	0	0.061	0	0.076	0	0.864059
2	g__Fournierella	26	10	33	6	0	0	0	0	0	0	0	0	0	0	0.445	0	0	0	2.555	0	0.864059
3	g__Fournierella	26	10	32	4	0	0	0	0	0	0	0	0	0	0	0.007	0	0	0	0.037	0	0.864059
4	g__Fournierella	20	8	21	4	0	0	0	0	0	0	0	0	0	0	0.015	0	0	0	0.068	0	0.864059
2	g__GCA-900066575	26	10	33	6	0	0	0	0	0	0	0	0	0.006	0	0.041	0	0.031	0	0.138	0	0.864059
1	g__Haemophilus	29	12	32	6	0	0	0	0	0	0	0	0	0.204	0.025	0.006	0.032	0.866	0.087	0.034	0.079	0.864059
3	g__Haemophilus	26	10	32	4	0	0	0	0.074	0.294	0.214	0.036	0.403	0.319	0.12	0.185	0.329	0.705	0.177	0.443	0.564	0.864059
4	g__Herbinix	20	8	21	4	0	0	0	0	0	0	0	0	0	0	0.018	0	0	0	0.082	0	0.864059
1	g__Holdemanella	29	12	32	6	0	0	0	0	0	0	0	0	0.129	0	0.164	0.688	0.532	0	0.52	1.686	0.864059
2	g__Holdemanella	26	10	33	6	0	0	0	0	0	0	0	0	0.065	0	0.016	0	0.254	0	0.064	0	0.864059
3	g__Hungatella	26	10	32	4	0	0	0	0	0	0	0	0.087	0.023	0	0.021	0.087	0.065	0	0.086	0.173	0.864059
1	g__Incertae_Sedis	29	12	32	6	0	0	0	0	0	0	0	0	0.08	0.054	0.123	0	0.251	0.185	0.471	0	0.864059
1	g__Intestinibacter	29	12	32	6	0	0	0	0	0.199	0.173	0.031	0.172	0.245	0.865	0.165	0.107	0.523	1.979	0.425	0.176	0.864059
3	g__Lachnoanaerobaculum	26	10	32	4	0	0	0	0	0	0	0	0	0	0	0.009	0	0	0	0.053	0	0.864059
3	g__Lachnoclostridium	26	10	32	4	0.339	0	0.165	0.491	0.836	0.602	0.657	0.507	0.855	1.258	0.521	0.525	1.692	3.061	0.804	0.474	0.864059
1	g__Lachnospiraceae_FCS020_group	29	12	32	6	0	0	0	0	0	0	0	0	0.024	0	0.047	0.049	0.062	0	0.103	0.12	0.864059
3	g__Lachnospiraceae_FCS020_group	26	10	32	4	0	0	0	0	0	0	0	0.14	0.034	0	0.07	0.14	0.078	0	0.185	0.281	0.864059
4	g__Lachnospiraceae_FCS020_group	20	8	21	4	0	0	0	0	0	0	0.209	0.053	0.047	0.04	0.131	0.053	0.103	0.113	0.252	0.106	0.864059
2	g__Lachnospiraceae_NC2004_group	26	10	33	6	0	0	0	0	0	0	0	0	0.025	0	0	0	0.13	0	0	0	0.864059
1	g__Lachnospiraceae_ND3007_group	29	12	32	6	0	0	0	0	0.228	0	0.163	0.199	0.171	0.026	0.455	0.146	0.292	0.091	1.694	0.251	0.864059
2	g__Lachnospiraceae_ND3007_group	26	10	33	6	0	0	0	0	0	0	0	0	0.025	0	0.067	0	0.072	0	0.221	0	0.864059
3	g__Lachnospiraceae_ND3007_group	26	10	32	4	0	0	0	0	0.184	0	0.049	0	0.255	0.067	0.312	0	0.53	0.213	0.804	0	0.864059
4	g__Lachnospiraceae_ND3007_group	20	8	21	4	0.264	0	0	0.137	0.881	0.242	0.568	1.201	0.504	0.282	0.437	1.064	0.647	0.53	0.693	1.95	0.864059
2	g__Lachnospiraceae_UCG-001	26	10	33	6	0	0	0	0	0	0	0	0	0	0	0.007	0	0	0	0.039	0	0.864059
3	g__Lachnospiraceae_UCG-001	26	10	32	4	0	0	0	0	0	0	0	0	0.059	0	0.016	0	0.171	0	0.071	0	0.864059
4	g__Lachnospiraceae_UCG-001	20	8	21	4	0	0	0	0	0	0	0	0	0.083	0	0.031	0	0.173	0	0.08	0	0.864059
1	g__Lachnospiraceae_UCG-003	29	12	32	6	0	0	0	0	0	0	0	0	0	0	0.003	0	0	0	0.019	0	0.864059
3	g__Lachnospiraceae_UCG-003	26	10	32	4	0	0	0	0	0	0	0	0	0.176	0	0	0	0.897	0	0	0	0.864059
2	g__Lachnospiraceae_UCG-004	26	10	33	6	0	0	0	0	0	0	0	0	0.055	0.024	0.038	0	0.114	0.077	0.096	0	0.864059
3	g__Lachnospiraceae_UCG-004	26	10	32	4	0	0	0	0	0.169	0	0	0.07	0.094	0.055	0.056	0.07	0.199	0.173	0.139	0.141	0.864059
1	g__Lactiplantibacillus	29	12	32	6	0	0	0	0	0	0	0	0	0	0	0.057	0	0	0	0.298	0	0.864059
4	g__Lactiplantibacillus	20	8	21	4	0	0	0	0	0	0	0	0	0	0	0.005	0	0	0	0.025	0	0.864059
1	g__Lactobacillus	29	12	32	6	0	0	0	0	0	0	0	0	0	0	0.15	0	0	0	0.728	0	0.864059
4	g__Lactococcus	20	8	21	4	0	0	0	0	0	0	0	0	0.01	0	0.017	0	0.045	0	0.054	0	0.864059
2	g__Lautropia	26	10	33	6	0	0	0	0	0	0	0	0	0.063	0	0	0	0.323	0	0	0	0.864059
3	g__Lautropia	26	10	32	4	0	0	0	0	0	0	0	0	0	0	0.006	0	0	0	0.036	0	0.864059
1	g__Ligilactobacillus	29	12	32	6	0	0	0	0	0	0	0	0	0	0	0.034	0	0	0	0.193	0	0.864059
3	g__Limosilactobacillus	26	10	32	4	0	0	0	0	0	0	0	0	0	0	0.088	0	0	0	0.499	0	0.864059
2	g__Marvinbryantia	26	10	33	6	0	0	0	0	0	0	0	0	0	0	0.016	0	0	0	0.093	0	0.864059
2	g__Megamonas	26	10	33	6	0	0	0	0	0	0	0	0	0.148	0	0.475	0	0.757	0	1.661	0	0.864059
4	g__Megasphaera	20	8	21	4	0	0	0	0	0	0	0	0	0	0	0.045	0	0	0	0.163	0	0.864059
3	g__Merdibacter	26	10	32	4	0	0	0	0	0	0	0	0	0.03	0	0	0	0.152	0	0	0	0.864059
4	g__Merdibacter	20	8	21	4	0	0	0	0	0	0	0	0	0.034	0	0	0	0.153	0	0	0	0.864059
2	g__Methanobrevibacter	26	10	33	6	0	0	0	0	0	0	0	0	0.128	0	0.176	0	0.654	0	0.873	0	0.864059
3	g__Methanobrevibacter	26	10	32	4	0	0	0	0	0	0	0	0	0.227	0	0.115	0	1.045	0	0.469	0	0.864059
4	g__Methanobrevibacter	20	8	21	4	0	0	0	0	0	0	0	0.092	0.027	0	0.05	0.092	0.082	0	0.169	0.184	0.864059
1	g__Methanosphaera	29	12	32	6	0	0	0	0	0	0	0	0	0	0	0.011	0	0	0	0.065	0	0.864059
2	g__Methanosphaera	26	10	33	6	0	0	0	0	0	0	0	0	0	0	0.006	0	0	0	0.033	0	0.864059
1	g__Mitsuokella	29	12	32	6	0	0	0	0	0	0	0	0	0	0	0.05	0	0	0	0.285	0	0.864059
2	g__Mitsuokella	26	10	33	6	0	0	0	0	0	0	0	0	0	0	0.072	0	0	0	0.366	0	0.864059
3	g__Mitsuokella	26	10	32	4	0	0	0	0	0	0	0	0	0	0	0.118	0	0	0	0.567	0	0.864059
1	g__Mogibacterium	29	12	32	6	0	0	0	0	0	0	0	0	0.018	0.031	0	0	0.095	0.106	0	0	0.864059
2	g__Morganella	26	10	33	6	0	0	0	0	0	0	0	0	0.005	0.571	0.031	0	0.028	1.805	0.176	0	0.864059
2	g__Murimonas	26	10	33	6	0	0	0	0	0	0	0	0	0.016	0	0	0	0.081	0	0	0	0.864059
1	g__NK4A214_group	29	12	32	6	0	0	0	0	0	0	0	0	0.078	0	0.069	0	0.264	0	0.184	0	0.864059
3	g__NK4A214_group	26	10	32	4	0	0	0	0	0	0	0	0	0.084	0	0.044	0	0.372	0	0.121	0	0.864059
4	g__NK4A214_group	20	8	21	4	0	0	0	0	0	0	0	0.039	0.109	0	0.034	0.039	0.233	0	0.064	0.078	0.864059
2	g__Olsenella	26	10	33	6	0	0	0	0	0	0	0	0	0	0	0.025	0	0	0	0.11	0	0.864059
3	g__Olsenella	26	10	32	4	0	0	0	0	0	0	0	0	0	0	0.012	0	0	0	0.05	0	0.864059
4	g__Olsenella	20	8	21	4	0	0	0	0	0	0	0	0	0	0	0.026	0	0	0	0.121	0	0.864059
1	g__Oscillibacter	29	12	32	6	0	0	0	0	0	0	0	0	0.046	0.019	0.053	0	0.098	0.065	0.142	0	0.864059
3	g__Paraprevotella	26	10	32	4	0	0	0	0	0	0	0	0.064	0.651	0	0.054	0.064	1.898	0	0.136	0.129	0.864059
4	g__Paraprevotella	20	8	21	4	0	0	0	0	0	0	0	0.652	0.143	0	0.084	0.652	0.457	0	0.243	1.305	0.864059
1	g__Parasutterella	29	12	32	6	0	0	0	0	0	0	0	0	0.378	0	0.223	0.062	1.082	0	0.747	0.153	0.864059
4	g__Parasutterella	20	8	21	4	0	0	0	0	0	0.331	0	0.108	0.303	0.661	0.067	0.108	0.851	1.412	0.233	0.217	0.864059
1	g__Peptostreptococcus	29	12	32	6	0	0	0	0	0	0	0	0	0.021	0.084	0	0	0.112	0.291	0	0	0.864059
1	g__Prevotella	29	12	32	6	0	0	0	0	0	0	0	0	0	0	0.012	0	0	0	0.067	0	0.864059
3	g__Prevotella_7	26	10	32	4	0	0	0	0	0	0	0	0	0.255	0	0	0	1.3	0	0	0	0.864059
1	g__Prevotella_9	29	12	32	6	0	0	0	0	0.341	0	1.518	0	5.963	0.121	9.188	3.899	17.241	0.42	21.697	9.551	0.864059
2	g__Prevotella_9	26	10	33	6	0	0	0	0	0	0	0	0	6.316	2.007	8.774	0	15.043	6.348	17.957	0	0.864059
3	g__Prevotellaceae_NK3B31_group	26	10	32	4	0	0	0	0	0	0	0	0	0.248	0	0.274	0	1.262	0	1.127	0	0.864059
2	g__Proteus	26	10	33	6	0	0	0	0	0	0	0	0	0.006	0	0	0	0.033	0	0	0	0.864059
3	g__Proteus	26	10	32	4	0	0	0	0	0	0	0	0	0	0	0.028	0	0	0	0.158	0	0.864059
4	g__Proteus	20	8	21	4	0	0	0	0	0	0	0	0	0	0	0.009	0	0	0	0.042	0	0.864059
1	g__Robinsoniella	29	12	32	6	0	0	0	0	0	0	0	0	0	0.027	0.004	0	0	0.093	0.02	0	0.864059
2	g__Robinsoniella	26	10	33	6	0	0	0	0	0	0	0	0	0	0	0.008	0	0	0	0.049	0	0.864059
3	g__Robinsoniella	26	10	32	4	0	0	0	0	0	0	0	0	0	0	0.019	0	0	0	0.087	0	0.864059
4	g__Robinsoniella	20	8	21	4	0	0	0	0	0	0	0	0	0	0	0.028	0	0	0	0.129	0	0.864059
3	g__Romboutsia	26	10	32	4	0	0	0	0	0.227	0	0	0.064	0.567	0.1	0.084	0.064	2.18	0.316	0.201	0.128	0.864059
3	g__Roseburia	26	10	32	4	0.326	0	0	0.202	1.855	0.116	0.526	1.324	1.809	0.902	1.369	1.122	3.015	1.954	3.24	1.985	0.864059
2	g__Rothia	26	10	33	6	0	0	0	0	0	0	0	0	0.082	0	0	0	0.417	0	0	0	0.864059
3	g__Rothia	26	10	32	4	0	0	0	0	0	0	0	0	0.005	0	0	0	0.024	0	0	0	0.864059
4	g__Rothia	20	8	21	4	0	0	0	0	0	0	0	0	0.16	0	0	0	0.715	0	0	0	0.864059
3	g__Sarcina	26	10	32	4	0	0	0	0	0	0	0	0	0	0	0.015	0	0	0	0.059	0	0.864059
3	g__Selenomonas	26	10	32	4	0	0	0	0	0	0	0	0	0	0	0.024	0	0	0	0.135	0	0.864059
2	g__Sellimonas	26	10	33	6	0	0	0	0	0.207	0	0.116	0	0.15	0.026	0.141	0.072	0.309	0.082	0.309	0.175	0.864059
3	g__Sellimonas	26	10	32	4	0	0	0	0	0	0	0	0	0.058	0.065	0.193	0	0.112	0.165	0.99	0	0.864059
2	g__Slackia	26	10	33	6	0	0	0	0	0	0	0	0	0	0	0.003	0	0	0	0.019	0	0.864059
3	g__Slackia	26	10	32	4	0	0	0	0	0	0	0	0	0.004	0	0	0	0.021	0	0	0	0.864059
1	g__Solobacterium	29	12	32	6	0	0	0	0	0	0	0	0	0	0	0.011	0	0	0	0.063	0	0.864059
3	g__Solobacterium	26	10	32	4	0	0	0	0	0	0	0	0	0	0	0.004	0	0	0	0.025	0	0.864059
4	g__Streptococcus	20	8	21	4	0.495	0.472	0.115	0.09	0.666	0.923	0.776	0.254	4.014	0.586	0.86	0.164	15.48	0.628	1.958	0.226	0.864059
1	g__Succiniclasticum	29	12	32	6	0	0	0	0	0	0	0	0	0	0	0.105	0	0	0	0.595	0	0.864059
2	g__Succiniclasticum	26	10	33	6	0	0	0	0	0	0	0	0	0	0	0.578	0	0	0	2.386	0	0.864059
3	g__Succiniclasticum	26	10	32	4	0	0	0	0	0	0	0	0	0	0	0.032	0	0	0	0.18	0	0.864059
4	g__Succiniclasticum	20	8	21	4	0	0	0	0	0	0	0	0	0	0.149	0.036	0	0	0.421	0.167	0	0.864059
1	g__Sutterella	29	12	32	6	0.292	0	0.08	0	0.986	0.308	0.715	0.632	0.59	0.396	0.44	0.366	0.797	0.842	0.646	0.589	0.864059
2	g__Terrisporobacter	26	10	33	6	0	0	0	0	0	0	0	0	0.021	0.022	0.009	0.085	0.105	0.071	0.05	0.209	0.864059
3	g__Terrisporobacter	26	10	32	4	0	0	0	0	0	0	0	0.15	0.029	0	0.118	0.15	0.085	0	0.459	0.299	0.864059
1	g__Turicibacter	29	12	32	6	0	0	0	0	0	0	0	0	0.074	0	0.022	0	0.249	0	0.096	0	0.864059
3	g__Turicibacter	26	10	32	4	0	0	0	0	0	0	0	0	0.031	0	0.043	0	0.098	0	0.207	0	0.864059
1	g__UBA1819	29	12	32	6	0	0	0	0	0	0	0	0	0.008	0	0.031	0.022	0.045	0	0.102	0.053	0.864059
2	g__UBA1819	26	10	33	6	0	0	0	0	0	0	0	0	0.019	0	0.012	0	0.067	0	0.046	0	0.864059
3	g__UBA1819	26	10	32	4	0	0	0	0	0	0	0	0.055	0.022	0	0.024	0.055	0.068	0	0.112	0.111	0.864059
4	g__UBA1819	20	8	21	4	0	0	0	0	0	0	0	0	0	0	0.018	0	0	0	0.084	0	0.864059
2	g__UC5-1-2E3	26	10	33	6	0	0	0	0	0	0	0	0	0	0	0.023	0	0	0	0.13	0	0.864059
1	g__UCG-003	29	12	32	6	0	0	0	0	0	0	0	0	0.026	0	0.024	0.017	0.061	0	0.069	0.042	0.864059
4	g__UCG-003	20	8	21	4	0	0	0	0	0.145	0.031	0	0.033	0.084	0.033	0.026	0.033	0.156	0.062	0.094	0.066	0.864059
1	g__UCG-004	29	12	32	6	0	0	0	0	0	0	0	0	0	0	0.013	0	0	0	0.074	0	0.864059
2	g__UCG-004	26	10	33	6	0	0	0	0	0	0	0	0	0	0	0.019	0	0	0	0.108	0	0.864059
2	g__[Clostridium]_innocuum_group	26	10	33	6	0	0	0	0.1	0.182	0	0	0.29	0.378	0.066	0.162	0.182	0.932	0.149	0.498	0.233	0.864059
2	g__[Eubacterium]_eligens_group	26	10	33	6	0	0	0	0	0.113	0	0	0	0.288	0.022	0.088	0.052	0.988	0.07	0.292	0.128	0.864059
1	g__[Eubacterium]_hallii_group	29	12	32	6	0	0	0	0	0.843	0.029	0.924	0.346	0.586	0.304	0.473	0.221	0.93	0.969	0.716	0.365	0.864059
3	g__[Eubacterium]_hallii_group	26	10	32	4	0	0	0.112	0	1.206	0.654	1.167	0.249	0.768	0.834	0.697	0.249	1.172	1.862	0.968	0.499	0.864059
4	g__[Eubacterium]_hallii_group	20	8	21	4	0.81	0	0	0.469	1.349	0.311	1.231	1.422	0.927	0.402	0.699	0.954	0.909	0.769	0.914	1.357	0.864059
2	g__[Eubacterium]_ruminantium_group	26	10	33	6	0	0	0	0	0	0	0	0	0	0	0.088	0	0	0	0.461	0	0.864059
2	g__[Eubacterium]_siraeum_group	26	10	33	6	0	0	0	0	0	0	0	0	0.025	0.041	0.065	0	0.127	0.131	0.198	0	0.864059
3	g__[Eubacterium]_siraeum_group	26	10	32	4	0	0	0	0	0	0	0	0.1	0.019	0	0.02	0.1	0.074	0	0.066	0.201	0.864059
4	g__[Eubacterium]_siraeum_group	20	8	21	4	0	0	0	0	0	0	0	0.04	0.142	0	0.017	0.04	0.422	0	0.079	0.079	0.864059
1	g__[Eubacterium]_ventriosum_group	29	12	32	6	0	0	0	0	0	0	0	0	0.009	0	0.032	0	0.034	0	0.101	0	0.864059
4	g__[Eubacterium]_ventriosum_group	20	8	21	4	0	0	0	0.086	0.125	0	0.119	0.221	0.068	0.027	0.08	0.135	0.117	0.077	0.157	0.175	0.864059
1	g__[Eubacterium]_xylanophilum_group	29	12	32	6	0	0	0	0	0	0	0	0	0	0	0.004	0	0	0	0.024	0	0.864059
2	g__[Eubacterium]_xylanophilum_group	26	10	33	6	0	0	0	0	0	0	0	0	0	0	0.012	0	0	0	0.047	0	0.864059
3	g__[Eubacterium]_xylanophilum_group	26	10	32	4	0	0	0	0	0	0	0	0.05	0.019	0	0.023	0.05	0.069	0	0.093	0.101	0.864059
4	g__[Eubacterium]_xylanophilum_group	20	8	21	4	0	0	0	0	0	0	0	0	0.047	0	0.033	0	0.107	0	0.122	0	0.864059
4	g__[Ruminococcus]_gauvreauii_group	20	8	21	4	0	0	0	0	0.282	0	0	0	0.169	0.019	0.112	0	0.302	0.053	0.241	0	0.864059
3	g__[Ruminococcus]_gnavus_group	26	10	32	4	0.062	0.919	0	0.095	0.975	4.374	0.867	0.459	1.432	2.479	1.842	0.365	2.959	3.247	4.402	0.61	0.864059
4	g__[Ruminococcus]_torques_group	20	8	21	4	0.092	0	0	0.061	0.723	0.144	0.612	0.31	0.824	0.277	0.63	0.248	1.875	0.587	1.266	0.419	0.864059
3	g__gut_metagenome	26	10	32	4	0	0	0	0	0	0	0	0	0.032	0	0.008	0	0.124	0	0.044	0	0.864059
3	o__Bacteroidales Order	26	10	32	4	0	0	0	0	0	0	0	0	0	0	0.01	0	0	0	0.059	0	0.864059
3	o__Clostridia_vadinBB60_group Order	26	10	32	4	0	0	0	0	0	0	0	0	0	0	0.032	0	0	0	0.15	0	0.864059
4	o__Clostridia_vadinBB60_group Order	20	8	21	4	0	0	0	0	0	0	0	0	0	0	0.012	0	0	0	0.056	0	0.864059
2	o__Enterobacterales Order	26	10	33	6	0	0	0	0	0	0	0	0	0	0	0.003	0	0	0	0.016	0	0.864059
3	o__Enterobacterales Order	26	10	32	4	0	0	0	0	0	0	0	0	0	0	0.137	0	0	0	0.776	0	0.864059
4	o__Gastranaerophilales Order	20	8	21	4	0	0	0	0	0	0	0	0	0.017	0	0	0	0.077	0	0	0	0.864059
2	o__Rhodospirillales Order	26	10	33	6	0	0	0	0	0	0	0	0	0	0	0.005	0	0	0	0.03	0	0.864059
3	o__Rhodospirillales Order	26	10	32	4	0	0	0	0	0	0	0	0	0.181	0	0.016	0	0.675	0	0.093	0	0.864059
1	f__Erysipelotrichaceae Family	29	12	32	6	0	0	0	0	0	0	0	0	0.011	0	0.01	0	0.059	0	0.042	0	0.869163
2	g__Lachnospira	26	10	33	6	0	0	0	0	0	0	0	0	0.03	0	0.048	0	0.119	0	0.249	0	0.869163
3	g__Monoglobus	26	10	32	4	0	0	0	0	0.375	0.156	0.163	0.088	0.319	0.07	0.163	0.088	0.593	0.112	0.363	0.176	0.869163
4	g__UCG-005	20	8	21	4	0	0	0	0	0.233	0	0.188	0.427	0.156	0.109	0.162	0.427	0.249	0.309	0.297	0.854	0.869163
4	g__Veillonella	20	8	21	4	0.065	0.249	0.387	0	2.831	0.73	3.757	0.803	1.83	1.663	2.782	0.803	2.826	3.752	4.052	1.605	0.869163
3	g__Lachnospira	26	10	32	4	0	0	0	0	0	0	0	0	0.492	0.083	0.104	0	1.878	0.261	0.396	0	0.88235
4	g__UCG-002	20	8	21	4	0	0	0	0.574	0.307	0.235	0.572	1.176	0.534	0.336	0.528	0.602	1.233	0.659	1.218	0.697	0.882871
3	f__Ruminococcaceae Family	26	10	32	4	0	0	0	0	0	0	0	0.045	0.059	0.013	0.08	0.045	0.156	0.041	0.364	0.089	0.888476
3	g__Megasphaera	26	10	32	4	0	0	0	0	0	0	0	0	0.009	0.037	0.051	0	0.047	0.118	0.288	0	0.888476
4	g__Slackia	20	8	21	4	0	0	0	0	0	0	0	0	0.005	0.042	0.01	0	0.023	0.117	0.044	0	0.891261
3	g__DTU089	26	10	32	4	0	0	0	0	0	0	0	0	0.012	0	0.019	0	0.046	0	0.083	0	0.892117
2	g__Intestinibacter	26	10	33	6	0	0	0	0	0.447	0	0.22	1.567	0.373	0.773	0.319	0.727	0.889	2.355	1.07	1.127	0.892117
2	g__Lachnospiraceae_FCS020_group	26	10	33	6	0	0	0	0	0	0	0	0	0.005	0	0.012	0	0.025	0	0.05	0	0.892117
2	g__Romboutsia	26	10	33	6	0	0	0	0	0	0	0	0	0.011	0	0.058	0	0.055	0	0.244	0	0.892117
2	f__gut_metagenome Family	26	10	33	6	0	0	0	0	0	0	0	0	0.172	0	0.053	0	0.879	0	0.253	0	0.893215
2	g__Agathobacter	26	10	33	6	0	0	0	0	0	0	0	0	0.021	0	0.017	0	0.106	0	0.075	0	0.893215
3	g__CAG-352	26	10	32	4	0	0	0	0	0	0	0	0	0.107	0	0.202	0	0.546	0	1.12	0	0.893215
2	g__Clostridioides	26	10	33	6	0	0	0	0	0	0	0	0	0.046	0.045	0.025	0.102	0.168	0.142	0.102	0.25	0.893215
3	g__Colidextribacter	26	10	32	4	0	0	0	0	0	0	0	0	0.004	0	0.018	0	0.022	0	0.072	0	0.893215
1	g__Collinsella	29	12	32	6	0	0	0	0	0	0.078	0.033	0	0.114	0.145	0.215	0.024	0.363	0.303	0.477	0.058	0.893215
3	g__Desulfovibrio	26	10	32	4	0	0	0	0	0	0	0	0	0.011	0	0.017	0	0.056	0	0.069	0	0.893215
1	g__Fusicatenibacter	29	12	32	6	0	0	0	0.085	0.367	0.184	0.662	0.459	0.693	0.114	0.455	0.629	1.981	0.199	0.968	1.205	0.893215
1	g__Hungatella	29	12	32	6	0	0	0	0	0	0	0	0	0.05	0.038	0.038	0	0.228	0.132	0.212	0	0.893215
4	g__Hungatella	20	8	21	4	0	0	0	0	0	0	0	0	0.046	0.021	0.027	0	0.18	0.059	0.124	0	0.893215
3	g__Megamonas	26	10	32	4	0	0	0	0	0	0	0	0	0.015	0	0.27	0	0.077	0	1.113	0	0.893215
2	g__Odoribacter	26	10	33	6	0	0	0	0	0	0	0	0	0.014	0	0.008	0	0.069	0	0.032	0	0.893215
2	g__Prevotellaceae_NK3B31_group	26	10	33	6	0	0	0	0	0	0	0	0	1	0	0.084	0	5.099	0	0.365	0	0.893215
3	g__Sutterella	26	10	32	4	0.078	0	0	0	1.069	0.231	1.008	0.351	0.644	0.258	0.466	0.351	1.228	0.473	0.656	0.702	0.893215
2	g__UCG-003	26	10	33	6	0	0	0	0	0	0	0	0	0.008	0	0.01	0	0.04	0	0.039	0	0.893215
2	g__[Ruminococcus]_gnavus_group	26	10	33	6	0.08	0	0	0.06	0.817	0.707	0.256	0.132	0.87	2.074	1.55	1.178	2.061	5.539	4.763	2.76	0.893215
2	g__Parasutterella	26	10	33	6	0	0	0	0	0	0	0	0	0.365	0.147	0.148	0.036	0.937	0.465	0.36	0.088	0.893692
2	g__Bacteroides	26	10	33	6	2.406	0.492	1.874	8.003	10.858	6.167	6.425	18.723	8.859	6.18	8.653	11.262	15.005	9.905	14.507	13.42	0.89635
1	g__Terrisporobacter	29	12	32	6	0	0	0	0	0	0	0	0	0.047	0.022	0.043	0	0.151	0.077	0.219	0	0.896819
4	g__Limosilactobacillus	20	8	21	4	0	0	0	0	0	0	0	0	0.565	0.055	0.156	0	2.525	0.154	0.716	0	0.903632
1	g__[Eubacterium]_eligens_group	29	12	32	6	0	0	0	0	0	0	0	0.429	0.28	0.354	0.099	0.357	0.738	1.139	0.222	0.636	0.903632
3	g__[Ruminococcus]_gauvreauii_group	26	10	32	4	0	0	0	0	0	0	0	0	0.142	0.026	0.133	0	0.497	0.056	0.528	0	0.903632
4	g__Agathobacter	20	8	21	4	0	0	0	0	0.038	0	0	0.028	0.066	0.015	0.065	0.028	0.133	0.044	0.129	0.056	0.906692
4	g__Fusicatenibacter	20	8	21	4	0.51	0.127	0.296	0.853	2.01	0.883	1.038	1.725	1.387	0.414	1.077	0.873	2.062	0.523	2.011	1.008	0.906692
1	f__Christensenellaceae Family	29	12	32	6	0	0	0	0	0	0	0	0	0.012	0	0.01	0	0.064	0	0.059	0	0.923646
2	f__Christensenellaceae Family	26	10	33	6	0	0	0	0	0	0	0	0	0.032	0	0.007	0	0.162	0	0.041	0	0.923646
2	g__Acidaminococcus	26	10	33	6	0	0	0	0	0	0	0	0	0.096	0	0.013	0	0.488	0	0.076	0	0.923646
2	g__Acinetobacter	26	10	33	6	0	0	0	0	0	0	0	0	0.611	0	0.005	0	3.116	0	0.029	0	0.923646
4	g__Blautia	20	8	21	4	5.88	4.35	8.25	6.805	6.35	13.416	4.213	3.82	6.815	9.304	8.257	7.905	4.189	13.005	6.527	3.633	0.923646
2	g__Catenibacterium	26	10	33	6	0	0	0	0	0	0	0	0	0.02	0	0.008	0	0.101	0	0.044	0	0.923646
4	g__Christensenellaceae_R-7_group	20	8	21	4	0	0	0	0.145	1.032	0.063	0.278	0.332	0.669	0.204	0.517	0.186	1.562	0.484	1.173	0.225	0.923646
4	g__Clostridioides	20	8	21	4	0	0	0	0	0	0	0	0	0.009	0	0.01	0	0.038	0	0.047	0	0.923646
1	g__DTU089	29	12	32	6	0	0	0	0	0	0	0	0	0.019	0	0.028	0	0.102	0	0.161	0	0.923646
2	g__DTU089	26	10	33	6	0	0	0	0	0	0	0	0	0.011	0	0.03	0	0.054	0	0.171	0	0.923646
2	g__Desulfovibrio	26	10	33	6	0	0	0	0	0	0	0	0	0.011	0	0.005	0	0.059	0	0.03	0	0.923646
4	g__Desulfovibrio	20	8	21	4	0	0	0	0	0	0	0	0	0.008	0	0.012	0	0.035	0	0.053	0	0.923646
1	g__Dorea	29	12	32	6	0	0	0	0	0.205	0.048	0.362	0.428	0.405	0.144	0.372	0.674	0.956	0.376	0.695	1.39	0.923646
1	g__Eisenbergiella	29	12	32	6	0	0	0	0	0	0	0	0	0.004	0	0.022	0	0.023	0	0.125	0	0.923646
4	g__Incertae_Sedis	20	8	21	4	0	0	0	0	0	0	0	0.255	0.765	0.012	0.454	0.255	2.948	0.035	1.819	0.511	0.923646
1	g__Lachnospiraceae_UCG-001	29	12	32	6	0	0	0	0	0	0	0	0	0.006	0	0.005	0	0.035	0	0.031	0	0.923646
2	g__Lentilactobacillus	26	10	33	6	0	0	0	0	0	0	0	0	0.932	0	0.008	0	4.753	0	0.043	0	0.923646
1	g__Megamonas	29	12	32	6	0	0	0	0	0	0	0	0	0.017	0	0.038	0	0.093	0	0.215	0	0.923646
1	g__Prevotella_7	29	12	32	6	0	0	0	0	0	0	0	0	0.031	0	0.005	0	0.165	0	0.026	0	0.923646
2	g__Prevotella_7	26	10	33	6	0	0	0	0	0	0	0	0	0.036	0	0.104	0	0.184	0	0.597	0	0.923646
4	g__Prevotellaceae_NK3B31_group	20	8	21	4	0	0	0	0	0	0	0	0	0.652	0	0.025	0	2.914	0	0.114	0	0.923646
1	g__Sarcina	29	12	32	6	0	0	0	0	0	0	0	0	0.006	0	0.022	0	0.034	0	0.126	0	0.923646
1	g__Varibaculum	29	12	32	6	0	0	0	0	0	0	0	0	0.005	0	0.021	0	0.029	0	0.119	0	0.923646
3	g__[Eubacterium]_ventriosum_group	26	10	32	4	0	0	0	0	0	0	0	0	0.051	0.036	0.042	0	0.136	0.115	0.116	0	0.923646
1	g__gut_metagenome	29	12	32	6	0	0	0	0	0	0	0	0	0.012	0	0.013	0	0.063	0	0.075	0	0.923646
4	g__uncultured_organism	20	8	21	4	0	0	0	0	0	0	0	0	0.013	0	0.005	0	0.056	0	0.025	0	0.923646
1	o__Bacteroidales Order	29	12	32	6	0	0	0	0	0	0	0	0	0.52	0	0.008	0	2.799	0	0.044	0	0.923646
1	o__Gastranaerophilales Order	29	12	32	6	0	0	0	0	0	0	0	0	0.02	0	0.018	0	0.11	0	0.103	0	0.923646
3	g__Holdemanella	26	10	32	4	0	0	0	0	0	0	0	0	0.352	0.012	0.172	0	1	0.039	0.682	0	0.926084
3	f__Christensenellaceae Family	26	10	32	4	0	0	0	0	0	0	0	0	0.037	0	0.008	0	0.187	0	0.044	0	0.928637
3	g__Enterorhabdus	26	10	32	4	0	0	0	0	0	0	0	0	0.018	0	0.014	0	0.089	0	0.079	0	0.928637
1	g__Lacticaseibacillus	29	12	32	6	0	0	0	0	0	0	0	0	0.009	0.186	0.055	0	0.033	0.644	0.226	0	0.928637
3	g__UCG-003	26	10	32	4	0	0	0	0	0	0	0	0	0.024	0.013	0.019	0	0.072	0.042	0.062	0	0.928637
3	g__Granulicatella	26	10	32	4	0	0	0	0	0	0	0	0	0.011	0	0.057	0	0.058	0	0.32	0	0.929394
1	g__Monoglobus	29	12	32	6	0	0	0	0	0	0	0	0	0.035	0.102	0.047	0.024	0.103	0.272	0.154	0.059	0.929394
1	g__Anaerostipes	29	12	32	6	0	0.092	0	0.162	0.536	0.769	0.896	0.58	0.499	0.641	0.419	1.187	0.817	1.22	0.593	2.401	0.955366
3	g__Parasutterella	26	10	32	4	0	0	0	0	0	0	0	0.215	0.266	0.167	0.116	0.215	0.87	0.377	0.425	0.43	0.955366
3	g__Clostridium_sensu_stricto_1	26	10	32	4	0.067	0.078	0	0	0.77	0.329	1.379	0.894	1.706	0.574	0.845	0.894	5.282	1.245	1.467	1.788	0.96073
2	g__Enterococcus	26	10	33	6	0	0	0	0	0.36	0.29	0.468	0.437	4.75	0.416	3.166	0.236	19.285	0.989	14.888	0.374	0.961049
4	g__Coprococcus	20	8	21	4	0	0	0	0.287	0.442	0.308	0.704	0.601	0.39	0.337	0.483	0.315	0.646	0.651	0.745	0.366	0.961367
4	g__[Ruminococcus]_gnavus_group	20	8	21	4	0.155	0.55	0.151	0.331	1.069	2.763	0.998	0.247	1.103	1.894	1.012	0.328	2.939	2.705	2.099	0.27	0.9707
4	g__Lachnospiraceae_UCG-004	20	8	21	4	0	0	0	0	0.209	0.095	0.178	0.073	0.114	0.147	0.093	0.073	0.204	0.294	0.179	0.147	0.996

## Sheet: eTable 4. AAD
Timepoint	OTU	n_Placebo_0	n_Placebo_1	n_Probiotic_0	n_Probiotic_1	median_Placebo_0	median_Placebo_1	median_Probiotic_0	median_Probiotic_1	iqr_Placebo_0	iqr_Placebo_1	iqr_Probiotic_0	iqr_Probiotic_1	mean_Placebo_0	mean_Placebo_1	mean_Probiotic_0	mean_Probiotic_1	sd_Placebo_0	sd_Placebo_1	sd_Probiotic_0	sd_Probiotic_1	p.adj.kruskal
2	g__Ligilactobacillus	28	8	34	5	0	0	0	0.717	0	0	0	1.908	0	0	0.026	1.073	0	0	0.074	1.215	0.070804
4	g__Asteroleplasma	21	7	22	3	0	0	0	0	0	0	0	0.132	0	0	0	0.088	0	0	0	0.152	0.236394
2	f__Enterobacteriaceae Family	28	8	34	5	0	41.729	0.095	0	0.987	92.555	2.062	0.519	4.856	48.017	5.678	10.642	15.026	44.925	13.595	23.507	0.31405
2	g__Anaerosporobacter	28	8	34	5	0	0	0	0	0	0	0	0	0	0	0	0.087	0	0	0	0.194	0.332322
2	g__Cellulosilyticum	28	8	34	5	0	0	0	0	0	0	0	0	0	0	0	0.033	0	0	0	0.073	0.332322
2	g__Streptococcus	28	8	34	5	0.145	0	0.064	2.822	2.229	0	0.573	7.829	4.57	0.097	0.496	4.845	13.619	0.273	0.799	4.634	0.394942
1	g__Odoribacter	32	9	33	5	0	0	0	0	0	0	0	0.161	0.025	0	0	0.088	0.084	0	0	0.128	0.48535
1	g__Rothia	32	9	33	5	0	0	0	0	0	0	0	1.073	0.02	0	0.004	0.506	0.086	0	0.021	0.707	0.58242
1	g__Staphylococcus	32	9	33	5	0	0	0	0	0	0	0	0.705	0.02	0.05	0.042	0.484	0.114	0.151	0.241	0.753	0.58242
3	g__[Eubacterium]_eligens_group	27	9	32	4	0.153	0	0	1.469	0.934	0	0.111	3.375	0.901	0	0.222	1.907	1.694	0	0.543	2.315	0.58242
2	g__Parabacteroides	28	8	34	5	1.77	0	0.686	0	4.567	0	5.621	2.376	5.798	0.067	4.568	1.711	9.472	0.189	10.678	2.7	0.680009
1	g__CAG-56	32	9	33	5	0	0	0	0	0	0	0	0.171	0.004	0	0.052	0.181	0.02	0	0.118	0.318	0.692338
1	g__Corynebacterium	32	9	33	5	0	0	0	0	0	0	0	0.103	0.04	0	0.004	0.139	0.172	0	0.023	0.256	0.692338
3	g__Faecalibacterium	27	9	32	4	13.026	0	4.335	17.886	20.678	2.613	13.43	8.687	14.467	5.5	7.772	15.137	11.318	12.903	9.29	10.688	0.692338
4	g__Romboutsia	21	7	22	3	0.137	0	0	0	0.428	0	0	0	0.324	0	0.085	0	0.63	0	0.207	0	0.692338
3	g__Streptococcus	27	9	32	4	0.225	0	0.066	0	0.605	0	0.561	0.936	0.608	0.016	2.082	0.936	0.911	0.047	7.218	1.873	0.692338
2	f__Lachnospiraceae Family	28	8	34	5	0.083	0	0	0	0.527	0	1.192	0	0.477	0	2.259	0	0.974	0	5.877	0	0.724195
4	f__[Eubacterium]_coprostanoligenes_group Family	21	7	22	3	0.702	0	0	0.556	1.146	0.234	0.399	0.31	0.795	0.133	0.282	0.53	0.869	0.184	0.489	0.311	0.724195
1	g__Acinetobacter	32	9	33	5	0	0	0	0	0	0	0	0	0	0.026	0	0	0	0.077	0	0	0.724195
1	g__Actinomyces	32	9	33	5	0	0	0	0.146	0.12	0	0	1.913	0.447	0.142	0.13	3.128	1.393	0.427	0.624	5.899	0.724195
3	g__Akkermansia	27	9	32	4	0	0	0	0	0.631	0	0.067	0	2.19	0	1.592	0	6.653	0	4.542	0	0.724195
3	g__Bifidobacterium	27	9	32	4	11.194	41.097	8.568	30.385	32.15	34.601	34.463	41.954	24.193	49.145	21.794	39.992	27.409	27	23.753	34.582	0.724195
2	g__Coprococcus	28	8	34	5	0	0	0	0	0	0	0.21	0	0.012	0	0.288	0.038	0.045	0	0.771	0.085	0.724195
4	g__Eisenbergiella	21	7	22	3	0	0	0	0	0	0	0	0.107	0.01	0	0	0.072	0.045	0	0	0.124	0.724195
3	g__Enterococcus	27	9	32	4	0	0.527	0	2.847	0.207	1.359	0	6.839	1.044	1.157	0.207	3.992	3.83	1.604	0.52	4.974	0.724195
3	g__Fusicatenibacter	27	9	32	4	0	0	0	0	1.417	0	0.876	0	1.331	0	0.606	0	2.87	0	1.082	0	0.724195
4	g__Lacticaseibacillus	21	7	22	3	0	0	0	0	0	0.4	0	0	0.24	0.321	0.052	0	1.032	0.531	0.244	0	0.724195
2	g__Lactiplantibacillus	28	8	34	5	0	0	0	0	0	0	0	14.541	0.011	0	0.174	6.416	0.06	0	0.662	8.85	0.724195
3	g__Lactiplantibacillus	27	9	32	4	0	0	0	0	0	0	0	0.232	0	0	0.136	0.232	0	0	0.386	0.465	0.724195
3	g__Lactobacillus	27	9	32	4	0	0	0	0	0	0	0.108	0.305	0.042	0	0.425	0.305	0.219	0	1.529	0.611	0.724195
3	g__Lactococcus	27	9	32	4	0	0	0	0.073	0	0	0	0.194	0.035	0	0.173	0.121	0.13	0	0.708	0.16	0.724195
3	g__Ligilactobacillus	27	9	32	4	0	0	0	0	0	0	0	0.26	0	0	0.159	0.26	0	0	0.494	0.521	0.724195
2	g__Monoglobus	28	8	34	5	0	0	0	0	0	0	0.27	0	0.025	0	0.145	0	0.064	0	0.242	0	0.724195
4	g__Monoglobus	21	7	22	3	0.177	0	0	0.102	0.412	0.108	0	0.784	0.239	0.127	0.062	0.557	0.286	0.255	0.148	0.878	0.724195
3	g__Parabacteroides	27	9	32	4	0.402	0	0.092	0.251	1.454	0	1.188	1.734	0.903	0	1.994	1.484	1.243	0	7.23	2.644	0.724195
4	g__Parabacteroides	21	7	22	3	0.321	0	0	0.505	0.801	0	0.361	1.522	1.072	0.049	0.343	1.27	2.061	0.129	0.785	1.66	0.724195
2	g__Paraprevotella	28	8	34	5	0	0	0	0	0	0	0	0.826	0.042	0	0.18	2.058	0.221	0	0.645	4.155	0.724195
1	g__Proteus	32	9	33	5	0	0	0	0	0	0	0	0	0	0.024	0	0	0	0.072	0	0	0.724195
2	g__Pseudomonas	28	8	34	5	0	0	0	0	0	0	0	0	0	0.056	0	0	0	0.157	0	0	0.724195
3	g__Subdoligranulum	27	9	32	4	0.681	0	0	3.041	3.073	0	1.341	7.026	1.887	0	0.992	3.985	2.553	0	1.719	4.853	0.724195
4	g__[Eubacterium]_eligens_group	21	7	22	3	0.348	0	0	1.383	1.28	0	0.466	0.915	0.665	0	0.442	1.071	0.854	0	0.913	0.954	0.724195
1	g__Granulicatella	32	9	33	5	0	0	0	0	0	0	0	0.228	0.045	0.026	0.004	0.549	0.145	0.078	0.023	1.104	0.732783
3	g__[Ruminococcus]_torques_group	27	9	32	4	0	0	0	0	0.493	0	0.218	0	0.315	0	0.375	0	0.483	0	0.936	0	0.758235
2	g__[Eubacterium]_hallii_group	28	8	34	5	0	0	0	0	0.033	0	0.458	0	0.153	0	0.408	0.116	0.383	0	0.708	0.259	0.781636
1	g__uncultured_organism	32	9	33	5	0	0	0	0	0	0	0	0	0	0	0.006	0.272	0	0	0.032	0.609	0.781636
3	f__Erysipelatoclostridiaceae Family	27	9	32	4	0	0	0	0	0	0	0	0.06	0.053	0	0	0.06	0.24	0	0	0.121	0.793056
3	g__Blautia	27	9	32	4	8.291	1.179	4.353	2.4	6.923	2.722	9.165	12.579	9	4.529	5.648	10.695	6.976	6.994	5.804	18.302	0.793056
2	g__Butyricicoccus	28	8	34	5	0	0	0	0	0.561	0	0.435	0	0.451	0.035	0.299	0	0.839	0.098	0.459	0	0.793056
1	g__Clostridioides	32	9	33	5	0	0	0	0	0	0.626	0	0	0.015	0.26	0.122	0	0.058	0.402	0.401	0	0.793056
4	g__Colidextribacter	21	7	22	3	0	0	0	0	0	0	0	0	0.03	0	0	0	0.065	0	0	0	0.793056
2	g__Dysgonomonas	28	8	34	5	0	0	0	0	0	0	0	0	0.007	0	0	0.072	0.035	0	0	0.161	0.793056
2	g__Eubacterium	28	8	34	5	0	0	0	0	0	0	0	0	0.007	0	0	0.048	0.038	0	0	0.107	0.793056
1	g__Faecalibacterium	32	9	33	5	4.011	0	3.365	0.742	12.113	0	13.15	1.352	8.45	6.529	7.874	1.524	9.875	18.773	10.605	2.307	0.793056
2	g__Flavonifractor	28	8	34	5	0.149	0	0	0	0.348	0	0.238	0	0.266	0.056	0.202	0.077	0.367	0.158	0.372	0.172	0.793056
2	g__Lachnoclostridium	28	8	34	5	0.962	0	0.466	0.379	2.094	0	1.391	1.179	1.515	0.307	0.858	0.685	1.95	0.869	1.034	0.817	0.793056
4	g__Lachnospiraceae_UCG-003	21	7	22	3	0	0	0	0	0	0	0	0	0.106	0	0	0	0.276	0	0	0	0.793056
2	g__Lacticaseibacillus	28	8	34	5	0	0	0	0	0	0	0	2.362	0.11	0.023	0.063	1.369	0.582	0.066	0.183	2.019	0.793056
1	g__Lactococcus	32	9	33	5	0	0	0	0	0	0	0	0.217	0.028	0	0.265	1.229	0.096	0	1.123	2.628	0.793056
1	g__Limosilactobacillus	32	9	33	5	0	0	0	0	0	0	0	0	0	0.187	0.022	0.466	0	0.561	0.124	1.043	0.793056
2	g__Limosilactobacillus	28	8	34	5	0	0	0	0	0	0	0	0	0.003	0	0	0.125	0.017	0	0	0.28	0.793056
2	g__Megasphaera	28	8	34	5	0	0	0	0	0	0	0	0	0	0	0.015	0.051	0	0	0.089	0.113	0.793056
3	g__Odoribacter	27	9	32	4	0	0	0	0	0	0	0	0	0.028	0	0	0	0.075	0	0	0	0.793056
4	g__Ruminococcus	21	7	22	3	0.835	0	0.241	7.437	4.465	4.991	2.654	2.221	2.119	3.653	2.339	8.526	2.423	5.765	3.972	2.413	0.793056
1	g__Slackia	32	9	33	5	0	0	0	0	0	0	0	0	0	0	0.007	0.043	0	0	0.038	0.095	0.793056
1	g__Subdoligranulum	32	9	33	5	0.361	0	0	0	3.004	0	2.046	2.416	1.875	0.206	1.315	1.719	2.779	0.618	2.34	2.704	0.793056
2	g__Subdoligranulum	28	8	34	5	0	0	0	0	1.933	0	0.612	0	1.318	0	0.698	0.337	2.234	0	1.456	0.753	0.793056
4	g__Turicibacter	21	7	22	3	0	0	0	0	0	0	0	0	0.061	0	0	0	0.143	0	0	0	0.793056
3	g__Tyzzerella	27	9	32	4	0	0	0	0	0.239	0	0	0.082	0.401	0	0.17	0.082	0.963	0	0.615	0.164	0.793056
3	g__UCG-002	27	9	32	4	0	0	0	0	0.066	0	0.535	0	0.308	0	0.43	0	0.884	0	1.054	0	0.793056
2	g__UCG-005	28	8	34	5	0	0	0	0	0	0	0	0	0.03	0	0.101	0	0.159	0	0.295	0	0.793056
1	g__[Ruminococcus]_gauvreauii_group	32	9	33	5	0	0	0	0	0	0	0	0	0.02	0	0.136	0.275	0.089	0	0.318	0.616	0.793056
1	o__Clostridia_UCG-014 Order	32	9	33	5	0	0	0	0	0	0	0	0	0.015	0	0	0.069	0.085	0	0	0.153	0.793056
4	g__Prevotella_7	21	7	22	3	0	0	0	0	0	0	0	0.109	1.059	0	0	0.072	4.78	0	0	0.125	0.805658
2	f__Oscillospiraceae Family	28	8	34	5	0	0	0	0	0	0	0	0	0.015	0	0.055	0	0.054	0	0.118	0	0.821989
2	g__Alistipes	28	8	34	5	0	0	0	0	0	0	0	0.208	0.184	0	0.08	0.246	0.474	0	0.282	0.443	0.821989
4	g__Alistipes	21	7	22	3	0	0	0	0	0	0	0	0	0.147	0	0.006	0	0.284	0	0.028	0	0.821989
3	g__Anaerostipes	27	9	32	4	0.489	0	0.179	0.072	1.962	0.27	1.218	0.64	1.215	0.155	0.709	0.568	1.592	0.255	0.981	1.041	0.821989
1	g__Blautia	32	9	33	5	3.137	0	4.474	5.066	4.85	0.879	7.641	6.307	4.373	1.522	4.938	3.924	4.491	2.787	5.076	3.757	0.821989
3	g__Coprococcus	27	9	32	4	0	0	0	0	0.339	0	0.627	0.251	0.449	0	0.312	0.251	0.973	0	0.47	0.501	0.821989
3	g__Eggerthella	27	9	32	4	0.156	0.102	0	0	0.273	0.264	0.039	0.106	0.17	0.158	0.07	0.106	0.196	0.205	0.135	0.212	0.821989
1	g__Enterococcus	32	9	33	5	0	0	0	0	0.496	0.315	0	0	2.54	0.919	1.787	0.491	8.817	1.916	9.792	1.098	0.821989
4	g__Escherichia-Shigella	21	7	22	3	0	0.717	0	0	0.314	7.589	0.964	0.127	0.56	4.357	0.949	0.084	1.875	5.979	1.617	0.146	0.821989
2	g__Lactococcus	28	8	34	5	0	0	0	0	0	0	0	0	1.202	0	0	0.129	6.324	0	0	0.288	0.821989
1	g__Parabacteroides	32	9	33	5	0.499	0	0.12	0.22	2.042	0	1.357	1.507	5.94	2.292	2.132	0.88	15.344	6.722	7.526	1.183	0.821989
4	g__Sellimonas	21	7	22	3	0	0	0	0.213	0	0.659	0	0.242	0.052	0.34	0.064	0.232	0.124	0.464	0.154	0.242	0.821989
4	g__Senegalimassilia	21	7	22	3	0	0	0	0	0	0	0.372	0	0.078	0	0.158	0	0.204	0	0.239	0	0.821989
4	g__Subdoligranulum	21	7	22	3	0.926	0	0	1.146	5.159	1.212	1.02	1.964	2.371	0.702	1.121	2.33	3.024	1.199	2.445	2.216	0.821989
2	g__Sutterella	28	8	34	5	0	0	0	0	0.871	0	0.41	1.147	0.669	0	0.319	0.478	1.11	0	0.49	0.655	0.821989
4	g__Terrisporobacter	21	7	22	3	0	0	0	0	0	0	0	0	0.092	0	0.005	0	0.19	0	0.024	0	0.821989
2	g__Tyzzerella	28	8	34	5	0	0	0	0	0.125	0	0	0	0.448	0	0.072	0	1.188	0	0.263	0	0.821989
2	g__UCG-002	28	8	34	5	0	0	0	0	0	0	0.223	0	0.135	0	0.319	0	0.403	0	0.818	0	0.821989
4	g__Barnesiella	21	7	22	3	0	0	0	0	0.707	0	0.088	0	0.918	0.045	0.385	0	1.856	0.12	1.117	0	0.84729
2	g__Lactobacillus	28	8	34	5	0	0	0	0	0	0	0	10.663	0.045	0	0.237	7.607	0.151	0	1.012	11.974	0.84729
2	g__Blautia	28	8	34	5	3.092	0	3.334	0	6.696	0.055	7.705	0.376	5.483	6.687	3.994	2.035	8.581	18.825	3.911	4.343	0.850552
4	g__Faecalibacterium	21	7	22	3	14.221	0.734	11.646	21.184	13.534	10.849	11.361	8.918	13.093	5.171	10.033	15.543	9.543	6.5	7.386	10.169	0.850552
2	g__Lachnospiraceae_NK4A136_group	28	8	34	5	0	0	0	0	0	0	0.076	0	0.114	0	0.216	0	0.376	0	0.579	0	0.850552
1	f__Bacteroidaceae Family	32	9	33	5	0	0	0	0	0	0	0	0	0.009	0	0	0	0.053	0	0	0	0.872748
2	f__Bacteroidaceae Family	28	8	34	5	0	0	0	0	0	0	0	0	0	0	0.027	0	0	0	0.156	0	0.872748
1	f__Barnesiellaceae Family	32	9	33	5	0	0	0	0	0	0	0	0	0	0	0.008	0	0	0	0.047	0	0.872748
1	f__Bifidobacteriaceae Family	32	9	33	5	0	0	0	0	0	0	0	0	0.023	0.032	0	0	0.073	0.095	0	0	0.872748
2	f__Bifidobacteriaceae Family	28	8	34	5	0	0	0	0	0	0	0	0	0.044	0	0.024	0.034	0.111	0	0.105	0.075	0.872748
3	f__Bifidobacteriaceae Family	27	9	32	4	0	0	0	0	0	0	0	0.053	0.026	0.041	0.01	0.053	0.078	0.124	0.058	0.106	0.872748
4	f__Bifidobacteriaceae Family	21	7	22	3	0	0	0	0	0	0	0	0	0.031	0	0.027	0	0.102	0	0.07	0	0.872748
1	f__Coriobacteriales_Incertae_Sedis Family	32	9	33	5	0	0	0	0	0	0	0	0	0.03	0	0	0	0.12	0	0	0	0.872748
2	f__Coriobacteriales_Incertae_Sedis Family	28	8	34	5	0	0	0	0	0	0	0	0	0.004	0	0	0	0.02	0	0	0	0.872748
3	f__Coriobacteriales_Incertae_Sedis Family	27	9	32	4	0	0	0	0	0	0	0	0	0.037	0	0	0	0.149	0	0	0	0.872748
4	f__Coriobacteriales_Incertae_Sedis Family	21	7	22	3	0	0	0	0	0	0	0	0	0.018	0	0	0	0.081	0	0	0	0.872748
1	f__Eggerthellaceae Family	32	9	33	5	0	0	0	0	0	0	0	0	0.018	0	0.028	0	0.056	0	0.089	0	0.872748
2	f__Eggerthellaceae Family	28	8	34	5	0	0	0	0	0	0	0	0	0	0	0.012	0	0	0	0.049	0	0.872748
3	f__Eggerthellaceae Family	27	9	32	4	0	0	0	0	0	0	0	0	0.01	0	0.031	0	0.034	0	0.068	0	0.872748
4	f__Eggerthellaceae Family	21	7	22	3	0	0	0	0	0	0	0	0.344	0.023	0.054	0.085	0.229	0.076	0.144	0.217	0.397	0.872748
1	f__Enterobacteriaceae Family	32	9	33	5	0	0.145	0	0	0.813	0.388	0.521	0	2.861	11.842	3.38	0.101	10.632	29.546	16.008	0.227	0.872748
3	f__Enterobacteriaceae Family	27	9	32	4	0	0.331	0	0	0.075	0.665	0.214	0.589	0.263	1.227	4.487	0.589	0.576	2.495	18.045	1.178	0.872748
4	f__Enterobacteriaceae Family	21	7	22	3	0	0.169	0	0	0	0.74	0.112	0	1.802	0.651	4.96	0	6.457	1.049	21.095	0	0.872748
1	f__Enterococcaceae Family	32	9	33	5	0	0	0	0	0	0	0	0	0	0	0.009	0	0	0	0.05	0	0.872748
2	f__Enterococcaceae Family	28	8	34	5	0	0	0	0	0	0	0	0	0.008	0	0	0	0.041	0	0	0	0.872748
1	f__Erysipelatoclostridiaceae Family	32	9	33	5	0	0	0	0	0	0	0	0	0.03	0	0.005	0	0.086	0	0.028	0	0.872748
2	f__Erysipelatoclostridiaceae Family	28	8	34	5	0	0	0	0	0	0	0	0	0.049	0	0.009	0	0.215	0	0.054	0	0.872748
4	f__Erysipelatoclostridiaceae Family	21	7	22	3	0	0	0	0	0	0	0	0.071	0.012	0	0.024	0.047	0.037	0	0.088	0.082	0.872748
1	f__Lachnospiraceae Family	32	9	33	5	0.191	0	0.407	0.211	1.014	0.312	2.358	0.488	1.581	0.425	1.724	0.36	4.072	0.777	2.691	0.461	0.872748
3	f__Lachnospiraceae Family	27	9	32	4	0.632	0	0.44	1.289	2.722	0.488	2.214	3.24	2.385	0.461	2.881	2.341	3.55	0.943	6.565	3.139	0.872748
4	f__Lachnospiraceae Family	21	7	22	3	7.441	0	1.622	4.506	10.093	6.221	6.308	5.866	6.574	3.842	5.03	5.625	6.117	5.725	6.989	5.946	0.872748
2	f__Lactobacillaceae Family	28	8	34	5	0	0	0	0	0	0	0	0	0.01	0	0	0	0.053	0	0	0	0.872748
1	f__Muribaculaceae Family	32	9	33	5	0	0	0	0	0	0	0	0	0.033	0	0.364	0	0.146	0	1.601	0	0.872748
3	f__Muribaculaceae Family	27	9	32	4	0	0	0	0	0	0	0	0	0.422	0	0.1	0	1.598	0	0.469	0	0.872748
4	f__Muribaculaceae Family	21	7	22	3	0	0	0	0	0	0	0	0	0.19	0	0.555	0	0.869	0	1.87	0	0.872748
1	f__Oscillospiraceae Family	32	9	33	5	0	0	0	0	0	0	0.133	0.15	0.037	0	0.071	0.06	0.093	0	0.131	0.083	0.872748
3	f__Oscillospiraceae Family	27	9	32	4	0	0	0	0	0	0	0.114	0	0.039	0	0.053	0	0.097	0	0.092	0	0.872748
4	f__Oscillospiraceae Family	21	7	22	3	0	0	0	0.148	0	0.061	0	0.091	0.033	0.068	0.058	0.11	0.061	0.134	0.156	0.097	0.872748
2	f__Prevotellaceae Family	28	8	34	5	0	0	0	0	0	0	0	0	0.024	0	0	0	0.126	0	0	0	0.872748
3	f__Prevotellaceae Family	27	9	32	4	0	0	0	0	0	0	0	0	0.007	0	0	0	0.035	0	0	0	0.872748
4	f__Prevotellaceae Family	21	7	22	3	0	0	0	0	0	0	0	0	0.021	0	0	0	0.098	0	0	0	0.872748
1	f__Ruminococcaceae Family	32	9	33	5	0	0	0	0	0	0	0	0	0.013	0	0.039	0	0.052	0	0.099	0	0.872748
2	f__Ruminococcaceae Family	28	8	34	5	0	0	0	0	0	0	0	0	0.039	0	0.02	0	0.089	0	0.071	0	0.872748
4	f__Ruminococcaceae Family	21	7	22	3	0	0	0	0	0	0	0	0	0.025	0.033	0	0	0.081	0.087	0	0	0.872748
1	f__UCG-010 Family	32	9	33	5	0	0	0	0	0	0	0	0	0.012	0	0	0	0.067	0	0	0	0.872748
1	f__[Eubacterium]_coprostanoligenes_group Family	32	9	33	5	0	0	0	0	0.304	0	0.246	0	0.327	0.114	0.358	0.108	0.805	0.341	0.781	0.241	0.872748
2	f__[Eubacterium]_coprostanoligenes_group Family	28	8	34	5	0	0	0	0	0	0	0	0	0.201	0	0.198	0	0.63	0	0.662	0	0.872748
3	f__[Eubacterium]_coprostanoligenes_group Family	27	9	32	4	0	0	0	0	0.403	0	0.734	0.106	0.682	0.025	0.346	0.106	1.761	0.075	0.541	0.212	0.872748
1	f__gut_metagenome Family	32	9	33	5	0	0	0	0	0	0	0	0	1.924	0	0.005	0.044	10.861	0	0.029	0.097	0.872748
3	f__gut_metagenome Family	27	9	32	4	0	0	0	0	0	0	0	0	0	0	0.009	0	0	0	0.049	0	0.872748
4	f__gut_metagenome Family	21	7	22	3	0	0	0	0	0	0	0	0	0	0	0.005	0	0	0	0.025	0	0.872748
1	f__uncultured_Clostridia_bacterium Family	32	9	33	5	0	0	0	0	0	0	0	0	0.01	0	0	0	0.055	0	0	0	0.872748
3	f__vadinBE97 Family	27	9	32	4	0	0	0	0	0	0	0	0	0	0	0.014	0	0	0	0.076	0	0.872748
1	g__Abiotrophia	32	9	33	5	0	0	0	0	0	0	0	0	0.022	0	0	0	0.122	0	0	0	0.872748
2	g__Abiotrophia	28	8	34	5	0	0	0	0	0	0	0	0	0.07	0	0	0	0.372	0	0	0	0.872748
3	g__Abiotrophia	27	9	32	4	0	0	0	0	0	0	0	0	0	0	0.012	0	0	0	0.069	0	0.872748
3	g__Acidaminococcus	27	9	32	4	0	0	0	0	0	0	0	0	0	0	0.014	0	0	0	0.077	0	0.872748
4	g__Acidaminococcus	21	7	22	3	0	0	0	0	0	0	0	0	0.347	0	0	0	1.59	0	0	0	0.872748
2	g__Actinomyces	28	8	34	5	0	0	0	0	0	0	0	0	0.013	0	0.007	0	0.048	0	0.042	0	0.872748
3	g__Actinomyces	27	9	32	4	0	0	0	0	0	0	0	0.097	0.038	0.087	0.019	0.097	0.083	0.26	0.062	0.195	0.872748
4	g__Actinomyces	21	7	22	3	0	0	0	0	0	0	0	0	0.017	0	0	0	0.055	0	0	0	0.872748
1	g__Adlercreutzia	32	9	33	5	0	0	0	0	0	0	0	0	0.015	0	0.024	0	0.046	0	0.069	0	0.872748
2	g__Adlercreutzia	28	8	34	5	0	0	0	0	0	0	0	0	0.014	0	0.025	0	0.054	0	0.066	0	0.872748
3	g__Adlercreutzia	27	9	32	4	0	0	0	0	0	0	0	0	0.013	0	0.018	0	0.049	0	0.048	0	0.872748
4	g__Adlercreutzia	21	7	22	3	0	0	0	0	0	0.097	0	0	0.053	0.057	0.03	0	0.109	0.097	0.066	0	0.872748
1	g__Agathobacter	32	9	33	5	0	0	0	0	0	0	0	0	0.026	0	0.014	0.066	0.063	0	0.063	0.147	0.872748
3	g__Agathobacter	27	9	32	4	0	0	0	0	0	0	0	0	0.014	0	0.004	0	0.052	0	0.02	0	0.872748
2	g__Akkermansia	28	8	34	5	0	0	0	0	0	0	0	0	1.421	0	1.465	0	5.091	0	5.185	0	0.872748
4	g__Akkermansia	21	7	22	3	0.407	0	0	0	1.782	1.874	0.391	0	2.574	0.91	0.629	0	6.337	1.236	1.548	0	0.872748
1	g__Alistipes	32	9	33	5	0	0	0	0	0	0	0	0	0.192	0	0.063	0.48	0.551	0	0.193	1.073	0.872748
3	g__Alistipes	27	9	32	4	0	0	0	0	0	0	0	0	0.143	0	0.131	0	0.349	0	0.364	0	0.872748
1	g__Allisonella	32	9	33	5	0	0	0	0	0	0	0	0	0.004	0	0.005	0.061	0.023	0	0.03	0.137	0.872748
3	g__Allisonella	27	9	32	4	0	0	0	0	0	0	0	0	0.007	0	0	0	0.038	0	0	0	0.872748
2	g__Alloprevotella	28	8	34	5	0	0	0	0	0	0	0	0	0	0	0.551	0	0	0	3.211	0	0.872748
2	g__Anaerofilum	28	8	34	5	0	0	0	0	0	0	0	0	0	0	0.014	0	0	0	0.079	0	0.872748
1	g__Anaeroglobus	32	9	33	5	0	0	0	0	0	0	0	0	0.091	0	0	0	0.513	0	0	0	0.872748
4	g__Anaeroglobus	21	7	22	3	0	0	0	0	0	0	0	0	0.026	0	0	0	0.121	0	0	0	0.872748
1	g__Anaeroplasma	32	9	33	5	0	0	0	0	0	0	0	0	0	0	0.015	0	0	0	0.048	0	0.872748
2	g__Anaeroplasma	28	8	34	5	0	0	0	0	0	0	0	0	0.036	0	0.105	0	0.191	0	0.35	0	0.872748
4	g__Anaeroplasma	21	7	22	3	0	0	0	0	0	0	0	0	0	0	0.009	0	0	0	0.044	0	0.872748
3	g__Anaerosporobacter	27	9	32	4	0	0	0	0	0	0	0	0	0	0	0.02	0	0	0	0.116	0	0.872748
4	g__Anaerosporobacter	21	7	22	3	0	0	0	0	0	0	0	0	0	0	0.012	0	0	0	0.056	0	0.872748
2	g__Anaerostipes	28	8	34	5	0	0	0	0	0.363	0	0.209	0.83	0.352	0	0.305	0.888	0.748	0	0.96	1.563	0.872748
4	g__Anaerostipes	21	7	22	3	0.519	0.139	0.946	0.592	0.871	0.899	3.139	0.571	1.06	0.748	1.783	0.578	1.504	1.269	2.006	0.571	0.872748
1	g__Asteroleplasma	32	9	33	5	0	0	0	0	0	0	0	0	0	0	0.027	0	0	0	0.129	0	0.872748
2	g__Asteroleplasma	28	8	34	5	0	0	0	0	0	0	0	0	0	0	0.35	0	0	0	2.042	0	0.872748
1	g__Atopobium	32	9	33	5	0	0	0	0	0	0	0	0	0.014	0	0.047	0.049	0.056	0	0.267	0.11	0.872748
1	g__Bacteroides	32	9	33	5	1.136	0.156	1.083	0	9.47	5.026	6.113	13.848	8.936	12.161	6.302	7.513	15.028	24.068	11.6	10.864	0.872748
3	g__Bacteroides	27	9	32	4	2.866	1.212	0.342	0.656	7.955	25.94	5.266	2.633	5.756	12.967	5.483	1.976	8.103	19.307	9.53	3.139	0.872748
4	g__Bacteroides	21	7	22	3	1.304	13.436	0.482	0.283	8.559	12.09	4.368	0.827	5.423	13.579	3.597	0.646	8.212	11.175	5.437	0.885	0.872748
1	g__Barnesiella	32	9	33	5	0	0	0	0	0.201	0	0.537	0	0.279	0.304	0.468	0.213	0.629	0.913	1.171	0.476	0.872748
2	g__Barnesiella	28	8	34	5	0	0	0	0	0.073	0	0	0	0.246	0	0.116	0	0.516	0	0.337	0	0.872748
3	g__Barnesiella	27	9	32	4	0	0	0	0	0.384	0	0.227	0.032	0.582	0.061	0.204	0.032	1.269	0.183	0.459	0.064	0.872748
1	g__Bifidobacterium	32	9	33	5	15.785	48.972	17.635	14.584	31.738	46.654	33.615	40.38	24.826	47.941	28.632	26.512	23.844	29.993	30.015	27.739	0.872748
2	g__Bifidobacterium	28	8	34	5	8.374	14.45	11.545	39.181	26.558	28.364	24.533	20.693	18.98	18.555	17.457	34.871	21.551	20.305	19.545	21.523	0.872748
4	g__Bifidobacterium	21	7	22	3	12.155	21.766	17.766	38.505	21.659	32.198	34.35	30.593	19.016	36.073	25.275	33.42	18.203	20.685	22.446	30.908	0.872748
1	g__Bilophila	32	9	33	5	0	0	0	0	0.142	0	0.12	0.181	0.073	0.021	0.162	0.114	0.143	0.064	0.381	0.173	0.872748
2	g__Bilophila	28	8	34	5	0	0	0	0	0.177	0.033	0	0	0.141	0.064	0.073	0.071	0.253	0.136	0.163	0.16	0.872748
3	g__Bilophila	27	9	32	4	0	0	0	0	0	0	0.222	0	0.052	0.028	0.104	0	0.11	0.083	0.181	0	0.872748
4	g__Bilophila	21	7	22	3	0	0	0	0	0.18	0.107	0	0.057	0.088	0.057	0.037	0.038	0.142	0.076	0.145	0.066	0.872748
4	g__Blautia	21	7	22	3	6.604	3.562	8.136	5.588	7.242	9.831	3.923	3.988	7.112	8.769	8.246	7.866	4.303	13.951	6.369	4.449	0.872748
1	g__Butyricicoccus	32	9	33	5	0	0	0	0	0.167	0	0.181	0	0.18	0.014	0.132	0	0.522	0.043	0.343	0	0.872748
3	g__Butyricicoccus	27	9	32	4	0.145	0	0	0.085	0.337	0.201	0.307	0.174	0.301	0.139	0.238	0.089	0.537	0.255	0.473	0.103	0.872748
1	g__Butyricimonas	32	9	33	5	0	0	0	0	0	0	0	0	0.009	0	0.055	0.033	0.049	0	0.183	0.074	0.872748
2	g__Butyricimonas	28	8	34	5	0	0	0	0	0	0	0	0	0.073	0	0.041	0	0.188	0	0.105	0	0.872748
3	g__Butyricimonas	27	9	32	4	0	0	0	0	0	0	0	0	0.035	0	0.07	0	0.11	0	0.178	0	0.872748
4	g__Butyricimonas	21	7	22	3	0	0	0	0	0	0	0	0.092	0.096	0	0.063	0.061	0.274	0	0.201	0.106	0.872748
1	g__Butyrivibrio	32	9	33	5	0	0	0	0	0	0	0	0	0.006	0	0.042	0	0.033	0	0.167	0	0.872748
2	g__Butyrivibrio	28	8	34	5	0	0	0	0	0	0	0	0	0	0	0.05	0	0	0	0.289	0	0.872748
1	g__CAG-352	32	9	33	5	0	0	0	0	0	0	0	0	0	0	0.047	0	0	0	0.273	0	0.872748
4	g__CAG-352	21	7	22	3	0	0	0	0	0	0	0	0	0.533	0	0.48	0	2.275	0	2.206	0	0.872748
2	g__CAG-56	28	8	34	5	0	0	0	0	0	0	0	0	0.045	0	0.051	0.034	0.17	0	0.187	0.077	0.872748
3	g__CAG-56	27	9	32	4	0	0	0	0.196	0	0	0.032	0.595	0.033	0.079	0.173	0.398	0.099	0.238	0.456	0.566	0.872748
4	g__CAG-56	21	7	22	3	0	0	0	0	0	0.054	0.136	0	0.03	0.129	0.182	0	0.095	0.296	0.356	0	0.872748
2	g__Candidatus_Stoquefichus	28	8	34	5	0	0	0	0	0	0	0	0	0	0	0.029	0	0	0	0.171	0	0.872748
3	g__Candidatus_Stoquefichus	27	9	32	4	0	0	0	0	0	0	0	0	0	0	0.025	0	0	0	0.142	0	0.872748
4	g__Candidatus_Stoquefichus	21	7	22	3	0	0	0	0	0	0	0	0	0	0	0.039	0	0	0	0.185	0	0.872748
3	g__Catenibacterium	27	9	32	4	0	0	0	0	0	0	0	0	0.207	0	0.102	0	0.798	0	0.575	0	0.872748
4	g__Catenibacterium	21	7	22	3	0	0	0	0	0	0	0	0	0.016	0	0	0	0.075	0	0	0	0.872748
1	g__Catenisphaera	32	9	33	5	0	0	0	0	0	0	0	0	0	0	0.03	0	0	0	0.174	0	0.872748
4	g__Cellulosilyticum	21	7	22	3	0	0	0	0	0	0	0	0	0	0	0.034	0	0	0	0.159	0	0.872748
1	g__Christensenellaceae_R-7_group	32	9	33	5	0	0	0	0	0.325	0	0.646	0	0.601	0	0.498	0.123	1.467	0	0.961	0.276	0.872748
2	g__Christensenellaceae_R-7_group	28	8	34	5	0	0	0	0	0	0	0	0	0.181	0	0.087	0	0.631	0	0.246	0	0.872748
3	g__Christensenellaceae_R-7_group	27	9	32	4	0	0	0	0	0.463	0	0.051	0	0.506	0	0.259	0	1.126	0	0.777	0	0.872748
2	g__Clostridioides	28	8	34	5	0	0	0	0	0	0	0	0	0.059	0	0.042	0	0.179	0	0.142	0	0.872748
3	g__Clostridioides	27	9	32	4	0	0	0	0	0	0	0	0	0.072	0.098	0.022	0	0.226	0.224	0.124	0	0.872748
1	g__Clostridium_sensu_stricto_1	32	9	33	5	0	0	0	0	0	0	0.134	0	0.103	0.012	0.258	0.431	0.305	0.037	0.835	0.963	0.872748
2	g__Clostridium_sensu_stricto_1	28	8	34	5	0	0	0	0	0	0	0	0	0.019	0.254	0.241	0.032	0.1	0.719	0.62	0.071	0.872748
4	g__Clostridium_sensu_stricto_1	21	7	22	3	0.153	0	0	0.202	0.847	1.023	0.57	0.112	0.93	0.87	0.578	0.142	1.755	1.563	1.623	0.124	0.872748
1	g__Colidextribacter	32	9	33	5	0	0	0	0	0	0	0	0	0.004	0	0.054	0	0.024	0	0.198	0	0.872748
2	g__Colidextribacter	28	8	34	5	0	0	0	0	0	0	0	0	0	0	0.02	0.074	0	0	0.086	0.167	0.872748
2	g__Collinsella	28	8	34	5	0	0	0	0	0	0	0	0	0.019	0	0.061	0.144	0.071	0	0.195	0.323	0.872748
3	g__Collinsella	27	9	32	4	0	0	0	0	0.163	0	0.028	0	0.234	0.106	0.204	0	0.501	0.211	0.608	0	0.872748
4	g__Collinsella	21	7	22	3	0	0	0	0	0.133	0.43	0.649	2.216	0.187	0.468	0.643	1.477	0.417	0.917	1.135	2.559	0.872748
1	g__Coprobacter	32	9	33	5	0	0	0	0	0	0	0	0	0.008	0	0	0	0.043	0	0	0	0.872748
2	g__Coprobacter	28	8	34	5	0	0	0	0	0	0	0	0	0.01	0	0.006	0.034	0.05	0	0.033	0.075	0.872748
3	g__Coprobacter	27	9	32	4	0	0	0	0	0	0	0	0	0	0	0.029	0	0	0	0.119	0	0.872748
4	g__Coprobacter	21	7	22	3	0	0	0	0	0	0	0	0	0	0	0.014	0	0	0	0.067	0	0.872748
1	g__Coprococcus	32	9	33	5	0	0	0	0	0.17	0	0.413	0.856	0.222	0.037	0.319	0.915	0.481	0.112	0.625	1.611	0.872748
2	g__Coriobacteriaceae_UCG-002	28	8	34	5	0	0	0	0	0	0	0	0	0.017	0	0	0	0.092	0	0	0	0.872748
4	g__DTU089	21	7	22	3	0	0	0	0	0	0	0	0	0.038	0	0.019	0	0.145	0	0.087	0	0.872748
1	g__Desulfovibrio	32	9	33	5	0	0	0	0	0	0	0	0	0.04	0	0.019	0	0.149	0	0.09	0	0.872748
2	g__Dialister	28	8	34	5	0	0	0	0	0	0	0	0	0.267	0	0.101	0.088	0.942	0	0.432	0.196	0.872748
3	g__Dialister	27	9	32	4	0	0	0	0	0.404	0	0	0.131	0.879	0.322	0.184	0.131	2.325	0.643	0.62	0.262	0.872748
4	g__Dialister	21	7	22	3	0	0	0	0	0.92	2.245	0	0.665	1.333	1.82	0.333	0.443	2.468	3.171	0.998	0.767	0.872748
2	g__Dorea	28	8	34	5	0	0	0	0	0	0	0.118	0	0.1	0	0.151	0.072	0.344	0	0.314	0.16	0.872748
3	g__Dorea	27	9	32	4	0	0	0	0	0.441	0	0.82	0.475	0.541	0.094	0.417	0.475	1.165	0.283	0.773	0.95	0.872748
1	g__Dysgonomonas	32	9	33	5	0	0	0	0	0	0	0	0	0.079	0.044	0	0	0.445	0.131	0	0	0.872748
4	g__Dysgonomonas	21	7	22	3	0	0	0	0	0	0	0	0	0.008	0	0	0	0.039	0	0	0	0.872748
1	g__Eggerthella	32	9	33	5	0	0.208	0	0	0.246	0.595	0.198	0.221	0.166	0.393	0.21	0.441	0.246	0.424	0.365	0.868	0.872748
2	g__Eggerthella	28	8	34	5	0.136	0	0	0	0.433	0.037	0.321	0.241	0.283	0.09	0.178	0.178	0.391	0.201	0.265	0.282	0.872748
4	g__Eggerthella	21	7	22	3	0	0	0	0.22	0.273	0.577	0.134	0.343	0.197	0.281	0.148	0.302	0.338	0.37	0.325	0.35	0.872748
2	g__Eisenbergiella	28	8	34	5	0	0	0	0	0	0	0	0	0.075	0	0.023	0	0.193	0	0.069	0	0.872748
3	g__Eisenbergiella	27	9	32	4	0	0	0	0	0	0	0	0.183	0.04	0	0.019	0.183	0.104	0	0.077	0.367	0.872748
4	g__Enterococcus	21	7	22	3	0	0	0	0	0	0.691	0	0	0.04	0.738	0.092	0	0.089	1.417	0.25	0	0.872748
1	g__Enterorhabdus	32	9	33	5	0	0	0	0	0	0	0	0	0.036	0	0	0	0.156	0	0	0	0.872748
4	g__Enterorhabdus	21	7	22	3	0	0	0	0	0	0	0	0	0.02	0	0	0	0.064	0	0	0	0.872748
1	g__Epulopiscium	32	9	33	5	0	0	0	0	0	0	0	0	0	0	0.004	0	0	0	0.024	0	0.872748
4	g__Epulopiscium	21	7	22	3	0	0	0	0	0	0	0	0	0	0	0.065	0	0	0	0.232	0	0.872748
1	g__Erysipelatoclostridium	32	9	33	5	0	0.196	0	0	0.246	0.344	0.265	0	0.215	0.296	0.56	0.122	0.548	0.402	1.904	0.273	0.872748
3	g__Erysipelatoclostridium	27	9	32	4	0.145	0.23	0	0.304	0.543	0.359	0.309	0.661	2.254	0.478	0.457	0.357	6.78	0.663	1.335	0.421	0.872748
4	g__Erysipelatoclostridium	21	7	22	3	0.142	0	0	0	0.652	0.464	0.194	0.059	0.32	0.302	0.345	0.039	0.392	0.454	0.773	0.068	0.872748
1	g__Erysipelotrichaceae_UCG-003	32	9	33	5	0	0	0	0	0.208	0	0.134	0.156	0.154	0.031	0.102	0.078	0.278	0.094	0.223	0.11	0.872748
2	g__Erysipelotrichaceae_UCG-003	28	8	34	5	0	0	0	0	0.15	0	0	0	0.221	0	0.218	0.077	0.49	0	0.6	0.172	0.872748
3	g__Erysipelotrichaceae_UCG-003	27	9	32	4	0	0	0	0	0.614	0	0.39	0.499	0.309	0.058	0.388	0.499	0.552	0.173	0.732	0.998	0.872748
4	g__Erysipelotrichaceae_UCG-003	21	7	22	3	0	0	0	0	0.248	0	0.886	0.35	0.299	0	0.696	0.233	0.559	0	1.526	0.404	0.872748
1	g__Escherichia-Shigella	32	9	33	5	0.575	0.816	0.158	0	4.512	1.417	3.242	1.306	7.469	2.568	9.278	3.644	19.373	4.013	21.385	7.44	0.872748
2	g__Escherichia-Shigella	28	8	34	5	0.647	2.534	0.633	0	4.713	8.189	8.839	0	6.892	6.501	10.827	0	14.266	9.916	22.143	0	0.872748
3	g__Escherichia-Shigella	27	9	32	4	0	0.98	0	0	0.505	2.732	1.137	0.063	2.031	4.629	6.444	0.063	5.844	9.921	18.474	0.126	0.872748
1	g__Eubacterium	32	9	33	5	0	0	0	0	0	0	0	0	0.043	0.07	0	0	0.24	0.209	0	0	0.872748
3	g__Eubacterium	27	9	32	4	0	0	0	0	0	0	0	0	0.022	0	0	0	0.09	0	0	0	0.872748
2	g__Faecalibacterium	28	8	34	5	13.05	0	10.928	2.059	20.151	1.917	17.83	9.271	12.912	3.958	12.785	7.863	11.363	8.529	14.804	11.878	0.872748
1	g__Flavonifractor	32	9	33	5	0.114	0	0	0	0.255	0	0.206	0	0.226	0.038	0.18	0.113	0.571	0.08	0.396	0.253	0.872748
3	g__Flavonifractor	27	9	32	4	0.12	0	0	0	0.265	0.995	0.178	0.076	0.16	0.529	0.201	0.076	0.197	0.778	0.448	0.153	0.872748
4	g__Flavonifractor	21	7	22	3	0	0.159	0	0	0.229	0.294	0.088	0.083	0.123	0.311	0.151	0.055	0.178	0.516	0.395	0.096	0.872748
2	g__Fournierella	28	8	34	5	0	0	0	0	0	0	0	0	0	0	0.432	0	0	0	2.517	0	0.872748
3	g__Fournierella	27	9	32	4	0	0	0	0	0	0	0	0	0	0	0.007	0	0	0	0.037	0	0.872748
4	g__Fournierella	21	7	22	3	0	0	0	0	0	0	0	0	0	0	0.014	0	0	0	0.067	0	0.872748
1	g__Fusicatenibacter	32	9	33	5	0	0	0	0.171	0.374	0	0.654	0.555	0.646	0.088	0.441	0.755	1.89	0.204	0.956	1.302	0.872748
2	g__Fusicatenibacter	28	8	34	5	0	0	0	0	0	0	0	0	0.064	0	0.25	0	0.211	0	0.657	0	0.872748
1	g__GCA-900066575	32	9	33	5	0	0	0	0	0	0	0	0	0	0	0.049	0	0	0	0.212	0	0.872748
2	g__GCA-900066575	28	8	34	5	0	0	0	0	0	0	0	0	0.006	0	0.039	0	0.03	0	0.136	0	0.872748
1	g__Gemella	32	9	33	5	0	0	0	0	0	0	0	0	0.013	0.033	0.02	0.262	0.054	0.1	0.115	0.586	0.872748
2	g__Granulicatella	28	8	34	5	0	0	0	0	0	0	0	0	0.011	0.019	0	0	0.041	0.055	0	0	0.872748
1	g__Haemophilus	32	9	33	5	0	0	0	0	0	0	0	0	0.185	0.034	0.006	0.039	0.826	0.101	0.034	0.087	0.872748
2	g__Haemophilus	28	8	34	5	0	0	0	0	0	0	0	0	0.174	0.111	0.045	0	0.491	0.313	0.26	0	0.872748
3	g__Haemophilus	27	9	32	4	0	0	0	0.074	0.29	0.235	0.036	0.403	0.307	0.134	0.185	0.329	0.695	0.183	0.443	0.564	0.872748
4	g__Haemophilus	21	7	22	3	0	0	0	0	0.17	0	0.126	0	0.693	0.056	0.102	0	2.227	0.148	0.222	0	0.872748
4	g__Herbinix	21	7	22	3	0	0	0	0	0	0	0	0	0	0	0.017	0	0	0	0.08	0	0.872748
1	g__Holdemanella	32	9	33	5	0	0	0	0	0	0	0	0	0.117	0	0.159	0.826	0.507	0	0.512	1.847	0.872748
3	g__Holdemanella	27	9	32	4	0	0	0	0	0	0	0	0	0.344	0	0.172	0	0.981	0	0.682	0	0.872748
4	g__Holdemanella	21	7	22	3	0	0	0	0	0	0	0	0	0.313	0	0.15	0	0.785	0	0.704	0	0.872748
1	g__Hungatella	32	9	33	5	0	0	0	0	0	0	0	0	0.059	0	0.036	0	0.229	0	0.209	0	0.872748
2	g__Hungatella	28	8	34	5	0	0	0	0	0	0	0	0	0.101	0	0.04	0.031	0.327	0	0.137	0.069	0.872748
3	g__Hungatella	27	9	32	4	0	0	0	0	0	0	0	0.087	0.022	0	0.021	0.087	0.064	0	0.086	0.173	0.872748
1	g__Incertae_Sedis	32	9	33	5	0	0	0	0	0	0	0	0	0.092	0	0.119	0	0.26	0	0.464	0	0.872748
2	g__Incertae_Sedis	28	8	34	5	0	0	0	0	0	0	0	0	0.159	0	0.171	0	0.573	0	0.536	0	0.872748
3	g__Incertae_Sedis	27	9	32	4	0	0	0	0	0	0	0	0	0.448	0	0.413	0	1.741	0	1.367	0	0.872748
1	g__Intestinibacter	32	9	33	5	0	0	0	0	0.198	0.251	0	0.229	0.222	1.153	0.16	0.128	0.503	2.238	0.419	0.188	0.872748
2	g__Intestinibacter	28	8	34	5	0	0	0	0	0.327	0	0.213	2.089	0.356	0.934	0.31	0.872	0.859	2.641	1.055	1.196	0.872748
3	g__Intestinibacter	27	9	32	4	0.291	0	0	0.128	0.573	0.502	0.235	0.688	0.419	0.252	0.346	0.56	0.586	0.321	0.785	0.957	0.872748
4	g__Intestinibacter	21	7	22	3	0.271	0.33	0.074	0.126	0.843	0.458	0.255	0.292	0.698	0.284	0.154	0.236	0.956	0.296	0.194	0.307	0.872748
1	g__Lachnoanaerobaculum	32	9	33	5	0	0	0	0	0	0	0	0	0.024	0.058	0.013	0	0.107	0.175	0.075	0	0.872748
3	g__Lachnoanaerobaculum	27	9	32	4	0	0	0	0	0	0	0	0	0	0	0.009	0	0	0	0.053	0	0.872748
1	g__Lachnoclostridium	32	9	33	5	0.181	1.048	0.113	0	0.87	2.494	0.577	0.404	1.053	1.617	0.616	0.194	2.214	2.024	1.034	0.272	0.872748
3	g__Lachnoclostridium	27	9	32	4	0.338	0	0.165	0.491	0.832	0.703	0.657	0.507	0.835	1.364	0.521	0.525	1.663	3.227	0.804	0.474	0.872748
4	g__Lachnoclostridium	21	7	22	3	0.158	0	0.061	0.149	0.53	0.175	0.396	0.416	0.413	0.117	0.382	0.327	0.565	0.203	0.664	0.443	0.872748
1	g__Lachnospira	32	9	33	5	0	0	0	0	0	0	0	0.291	0.095	0.083	0.039	0.172	0.333	0.249	0.152	0.255	0.872748
3	g__Lachnospira	27	9	32	4	0	0	0	0	0	0	0	0	0.504	0	0.104	0	1.842	0	0.396	0	0.872748
4	g__Lachnospira	21	7	22	3	0.17	0	0	0	1.018	0.098	0.358	0.704	0.966	0.081	0.519	0.469	1.984	0.148	1.592	0.812	0.872748
1	g__Lachnospiraceae_FCS020_group	32	9	33	5	0	0	0	0	0	0	0	0	0.022	0	0.045	0.059	0.059	0	0.102	0.132	0.872748
3	g__Lachnospiraceae_FCS020_group	27	9	32	4	0	0	0	0	0	0	0	0.14	0.033	0	0.07	0.14	0.077	0	0.185	0.281	0.872748
4	g__Lachnospiraceae_FCS020_group	21	7	22	3	0	0	0	0	0	0	0.203	0.106	0.045	0.046	0.125	0.071	0.101	0.121	0.247	0.123	0.872748
2	g__Lachnospiraceae_NC2004_group	28	8	34	5	0	0	0	0	0	0	0	0	0.024	0	0	0	0.125	0	0	0	0.872748
1	g__Lachnospiraceae_ND3007_group	32	9	33	5	0	0	0	0	0.22	0	0.115	0.266	0.155	0.035	0.442	0.175	0.282	0.105	1.67	0.269	0.872748
2	g__Lachnospiraceae_ND3007_group	28	8	34	5	0	0	0	0	0	0	0	0	0.023	0	0.065	0	0.07	0	0.218	0	0.872748
3	g__Lachnospiraceae_ND3007_group	27	9	32	4	0	0	0	0	0.458	0	0.049	0	0.27	0	0.312	0	0.526	0	0.804	0	0.872748
4	g__Lachnospiraceae_ND3007_group	21	7	22	3	0.258	0	0	0.274	0.827	0.484	0.536	1.991	0.48	0.323	0.417	1.419	0.64	0.559	0.683	2.225	0.872748
1	g__Lachnospiraceae_NK4A136_group	32	9	33	5	0	0	0	0	0.042	0	0.268	0.224	0.118	0.025	0.25	0.296	0.28	0.074	0.604	0.545	0.872748
3	g__Lachnospiraceae_NK4A136_group	27	9	32	4	0	0	0	0	0.298	0	0.342	0.238	0.399	0.025	0.293	0.238	0.911	0.074	0.687	0.476	0.872748
4	g__Lachnospiraceae_NK4A136_group	21	7	22	3	0.247	0	0	0.442	0.934	0.062	0.622	5.04	0.616	0.082	0.409	3.507	0.835	0.167	0.744	5.696	0.872748
2	g__Lachnospiraceae_UCG-001	28	8	34	5	0	0	0	0	0	0	0	0	0	0	0.007	0	0	0	0.038	0	0.872748
3	g__Lachnospiraceae_UCG-001	27	9	32	4	0	0	0	0	0	0	0	0	0.056	0	0.016	0	0.168	0	0.071	0	0.872748
4	g__Lachnospiraceae_UCG-001	21	7	22	3	0	0	0	0	0	0	0	0	0.079	0	0.03	0	0.17	0	0.078	0	0.872748
1	g__Lachnospiraceae_UCG-003	32	9	33	5	0	0	0	0	0	0	0	0	0	0	0.003	0	0	0	0.018	0	0.872748
3	g__Lachnospiraceae_UCG-003	27	9	32	4	0	0	0	0	0	0	0	0	0.169	0	0	0	0.88	0	0	0	0.872748
1	g__Lachnospiraceae_UCG-004	32	9	33	5	0	0	0	0	0	0	0	0	0.039	0.034	0.006	0	0.102	0.068	0.033	0	0.872748
2	g__Lachnospiraceae_UCG-004	28	8	34	5	0	0	0	0	0.038	0	0	0	0.06	0	0.037	0	0.116	0	0.095	0	0.872748
3	g__Lachnospiraceae_UCG-004	27	9	32	4	0	0	0	0	0.164	0	0	0.07	0.09	0.061	0.056	0.07	0.196	0.182	0.139	0.141	0.872748
4	g__Lachnospiraceae_UCG-004	21	7	22	3	0	0	0	0	0.207	0.19	0.181	0	0.108	0.168	0.102	0	0.2	0.311	0.179	0	0.872748
3	g__Lacticaseibacillus	27	9	32	4	0	0	0	0	0	0	0	0	0	0.059	0.923	0	0	0.176	4.717	0	0.872748
1	g__Lactiplantibacillus	32	9	33	5	0	0	0	0	0	0	0	0	0	0	0.055	0	0	0	0.294	0	0.872748
4	g__Lactiplantibacillus	21	7	22	3	0	0	0	0	0	0	0	0	0	0	0.005	0	0	0	0.025	0	0.872748
1	g__Lactobacillus	32	9	33	5	0	0	0	0	0	0	0	0	0	0	0.145	0	0	0	0.717	0	0.872748
1	g__Lautropia	32	9	33	5	0	0	0	0	0	0	0	0	0.026	0	0	0	0.146	0	0	0	0.872748
2	g__Lautropia	28	8	34	5	0	0	0	0	0	0	0	0	0.059	0	0	0	0.311	0	0	0	0.872748
3	g__Lautropia	27	9	32	4	0	0	0	0	0	0	0	0	0	0	0.006	0	0	0	0.036	0	0.872748
1	g__Ligilactobacillus	32	9	33	5	0	0	0	0	0	0	0	0	0	0	0.033	0	0	0	0.19	0	0.872748
3	g__Limosilactobacillus	27	9	32	4	0	0	0	0	0	0	0	0	0	0	0.088	0	0	0	0.499	0	0.872748
1	g__Marvinbryantia	32	9	33	5	0	0	0	0	0	0	0	0	0.012	0	0.054	0	0.052	0	0.137	0	0.872748
2	g__Marvinbryantia	28	8	34	5	0	0	0	0	0	0	0	0	0	0	0.016	0	0	0	0.092	0	0.872748
3	g__Marvinbryantia	27	9	32	4	0	0	0	0	0	0	0	0	0.034	0	0.01	0	0.08	0	0.039	0	0.872748
4	g__Marvinbryantia	21	7	22	3	0	0	0	0	0	0	0	0	0.01	0	0.034	0	0.046	0	0.079	0	0.872748
2	g__Megamonas	28	8	34	5	0	0	0	0	0	0	0	0	0.138	0	0.461	0	0.729	0	1.637	0	0.872748
4	g__Megamonas	21	7	22	3	0	0	0	0	0	0	0	0	0	0	0.689	0	0	0	3.055	0	0.872748
1	g__Megasphaera	32	9	33	5	0	0	0	0	0	0	0	0	0	0	0.092	0	0	0	0.343	0	0.872748
3	g__Megasphaera	27	9	32	4	0	0	0	0	0	0	0	0	0.009	0.041	0.051	0	0.046	0.124	0.288	0	0.872748
4	g__Megasphaera	21	7	22	3	0	0	0	0	0	0	0	0	0	0	0.043	0	0	0	0.16	0	0.872748
3	g__Merdibacter	27	9	32	4	0	0	0	0	0	0	0	0	0.029	0	0	0	0.149	0	0	0	0.872748
4	g__Merdibacter	21	7	22	3	0	0	0	0	0	0	0	0	0.033	0	0	0	0.149	0	0	0	0.872748
1	g__Methanobrevibacter	32	9	33	5	0	0	0	0	0	0	0	0	0.047	0	0.265	0	0.235	0	1.179	0	0.872748
2	g__Methanobrevibacter	28	8	34	5	0	0	0	0	0	0	0	0	0.119	0	0.171	0	0.63	0	0.861	0	0.872748
3	g__Methanobrevibacter	27	9	32	4	0	0	0	0	0	0	0	0	0.218	0	0.115	0	1.025	0	0.469	0	0.872748
4	g__Methanobrevibacter	21	7	22	3	0	0	0	0	0	0	0	0.184	0.025	0	0.048	0.122	0.08	0	0.165	0.212	0.872748
1	g__Methanosphaera	32	9	33	5	0	0	0	0	0	0	0	0	0	0	0.011	0	0	0	0.064	0	0.872748
2	g__Methanosphaera	28	8	34	5	0	0	0	0	0	0	0	0	0	0	0.006	0	0	0	0.033	0	0.872748
3	g__Methanosphaera	27	9	32	4	0	0	0	0	0	0	0	0	0	0	0.019	0	0	0	0.062	0	0.872748
1	g__Mitsuokella	32	9	33	5	0	0	0	0	0	0	0	0	0	0	0.049	0	0	0	0.28	0	0.872748
2	g__Mitsuokella	28	8	34	5	0	0	0	0	0	0	0	0	0	0	0.07	0	0	0	0.361	0	0.872748
3	g__Mitsuokella	27	9	32	4	0	0	0	0	0	0	0	0	0	0	0.118	0	0	0	0.567	0	0.872748
1	g__Mogibacterium	32	9	33	5	0	0	0	0	0	0	0	0	0.027	0	0	0	0.109	0	0	0	0.872748
1	g__Monoglobus	32	9	33	5	0	0	0	0	0	0	0	0	0.032	0.136	0.046	0.029	0.099	0.31	0.152	0.064	0.872748
3	g__Monoglobus	27	9	32	4	0	0	0	0	0.36	0	0.163	0.088	0.317	0.049	0.163	0.088	0.581	0.098	0.363	0.176	0.872748
2	g__Morganella	28	8	34	5	0	0	0	0	0	0	0	0	0.005	0.713	0.03	0	0.027	2.018	0.174	0	0.872748
2	g__Murimonas	28	8	34	5	0	0	0	0	0	0	0	0	0.015	0	0	0	0.078	0	0	0	0.872748
1	g__NK4A214_group	32	9	33	5	0	0	0	0	0	0	0	0	0.071	0	0.067	0	0.252	0	0.181	0	0.872748
2	g__NK4A214_group	28	8	34	5	0	0	0	0	0	0	0	0	0	0	0.024	0	0	0	0.079	0	0.872748
3	g__NK4A214_group	27	9	32	4	0	0	0	0	0	0	0	0	0.081	0	0.044	0	0.365	0	0.121	0	0.872748
4	g__NK4A214_group	21	7	22	3	0	0	0	0	0	0	0	0.078	0.104	0	0.033	0.052	0.229	0	0.063	0.09	0.872748
1	g__Olsenella	32	9	33	5	0	0	0	0	0	0	0	0	0	0	0.072	0	0	0	0.358	0	0.872748
2	g__Olsenella	28	8	34	5	0	0	0	0	0	0	0	0	0	0	0.024	0	0	0	0.109	0	0.872748
3	g__Olsenella	27	9	32	4	0	0	0	0	0	0	0	0	0	0	0.012	0	0	0	0.05	0	0.872748
4	g__Olsenella	21	7	22	3	0	0	0	0	0	0	0	0	0	0	0.025	0	0	0	0.118	0	0.872748
1	g__Oscillibacter	32	9	33	5	0	0	0	0	0	0	0	0	0.042	0.025	0.051	0	0.094	0.076	0.14	0	0.872748
2	g__Oscillibacter	28	8	34	5	0	0	0	0	0	0	0	0	0.048	0	0.107	0	0.14	0	0.313	0	0.872748
3	g__Oscillibacter	27	9	32	4	0	0	0	0	0	0	0.025	0	0.034	0	0.058	0	0.104	0	0.145	0	0.872748
4	g__Oscillibacter	21	7	22	3	0	0	0	0.118	0.103	0	0	0.141	0.129	0.05	0.025	0.134	0.238	0.133	0.067	0.142	0.872748
1	g__Paraprevotella	32	9	33	5	0	0	0	0	0	0	0	0	0.108	0	0.202	0.347	0.497	0	0.538	0.777	0.872748
3	g__Paraprevotella	27	9	32	4	0	0	0	0	0	0	0	0.064	0.626	0	0.054	0.064	1.866	0	0.136	0.129	0.872748
4	g__Paraprevotella	21	7	22	3	0	0	0	0	0	0	0	1.305	0.136	0	0.08	0.87	0.446	0	0.238	1.507	0.872748
1	g__Parasutterella	32	9	33	5	0	0	0	0	0	0	0	0	0.343	0	0.217	0.075	1.035	0	0.736	0.167	0.872748
4	g__Parasutterella	21	7	22	3	0	0	0	0	0	0.662	0	0.217	0.289	0.755	0.064	0.145	0.832	1.497	0.228	0.25	0.872748
1	g__Parvimonas	32	9	33	5	0	0	0	0	0	0	0	0	0.011	0	0	0	0.065	0	0	0	0.872748
1	g__Peptostreptococcus	32	9	33	5	0	0	0	0	0	0	0	0	0.05	0	0	0	0.205	0	0	0	0.872748
1	g__Phascolarctobacterium	32	9	33	5	0	0	0	0	0	0	0.416	0	0.416	0	0.516	0.716	1.056	0	1.093	1.601	0.872748
2	g__Phascolarctobacterium	28	8	34	5	0	0	0	0	0.048	0	0	0	0.562	0	0.433	0	1.801	0	0.986	0	0.872748
3	g__Phascolarctobacterium	27	9	32	4	0	0	0	0	0	0	1.097	0	0.502	0	0.744	0	1.132	0	1.341	0	0.872748
4	g__Phascolarctobacterium	21	7	22	3	0	0	0	0	0.814	0	0	0.313	0.592	0	0.758	0.209	1.229	0	2.079	0.362	0.872748
1	g__Prevotella	32	9	33	5	0	0	0	0	0	0	0	0	0	0	0.011	0	0	0	0.066	0	0.872748
3	g__Prevotella_7	27	9	32	4	0	0	0	0	0	0	0	0	0.245	0	0	0	1.275	0	0	0	0.872748
2	g__Prevotella_9	28	8	34	5	0	0	0	0	0	0	0	0	5.865	2.509	8.516	0	14.569	7.098	17.746	0	0.872748
3	g__Prevotella_9	27	9	32	4	0	0	0	0	0	0	27.719	0	3.866	4.638	13.87	0	10.558	13.915	24.163	0	0.872748
4	g__Prevotella_9	21	7	22	3	0	0	0	0	0	4.901	21.503	0.207	3.715	5.44	12.481	0.138	9.443	10.713	18.969	0.239	0.872748
1	g__Prevotellaceae_NK3B31_group	32	9	33	5	0	0	0	0	0	0	0	0	0	0	0.65	0	0	0	3.386	0	0.872748
3	g__Prevotellaceae_NK3B31_group	27	9	32	4	0	0	0	0	0	0	0	0	0.238	0	0.274	0	1.239	0	1.127	0	0.872748
2	g__Proteus	28	8	34	5	0	0	0	0	0	0	0	0	0.006	0	0	0	0.032	0	0	0	0.872748
3	g__Proteus	27	9	32	4	0	0	0	0	0	0	0	0	0	0	0.028	0	0	0	0.158	0	0.872748
4	g__Proteus	21	7	22	3	0	0	0	0	0	0	0	0	0	0	0.009	0	0	0	0.041	0	0.872748
1	g__Robinsoniella	32	9	33	5	0	0	0	0	0	0	0	0	0	0.036	0.003	0	0	0.107	0.02	0	0.872748
2	g__Robinsoniella	28	8	34	5	0	0	0	0	0	0	0	0	0	0	0.008	0	0	0	0.048	0	0.872748
3	g__Robinsoniella	27	9	32	4	0	0	0	0	0	0	0	0	0	0	0.019	0	0	0	0.087	0	0.872748
4	g__Robinsoniella	21	7	22	3	0	0	0	0	0	0	0	0	0	0	0.027	0	0	0	0.126	0	0.872748
1	g__Romboutsia	32	9	33	5	0	0	0	0	0	0	0	0	0.281	0	0.152	0	0.843	0	0.428	0	0.872748
3	g__Romboutsia	27	9	32	4	0	0	0	0	0.219	0	0	0.064	0.546	0.111	0.084	0.064	2.141	0.333	0.201	0.128	0.872748
1	g__Roseburia	32	9	33	5	0	0	0	0	0.523	0	0.444	0.134	0.697	0.021	0.291	0.171	1.638	0.063	0.568	0.314	0.872748
2	g__Roseburia	28	8	34	5	0	0	0	0	0	0	0.156	0	1.049	0	0.484	0	4.003	0	1.594	0	0.872748
3	g__Roseburia	27	9	32	4	0.218	0	0	0.202	1.765	0	0.526	1.324	1.748	0.985	1.369	1.122	2.974	2.054	3.24	1.985	0.872748
4	g__Roseburia	21	7	22	3	0.871	0.308	0.188	0.71	1.845	0.409	0.573	3.652	1.661	1.105	1.926	2.817	2.918	2.436	6.836	4.082	0.872748
2	g__Rothia	28	8	34	5	0	0	0	0	0	0	0	0	0.076	0	0	0	0.401	0	0	0	0.872748
3	g__Rothia	27	9	32	4	0	0	0	0	0	0	0	0	0.004	0	0	0	0.023	0	0	0	0.872748
4	g__Rothia	21	7	22	3	0	0	0	0	0	0	0	0	0.152	0	0	0	0.698	0	0	0	0.872748
1	g__Ruminococcus	32	9	33	5	0	0	0.135	0.151	2.106	0	3.043	1.124	1.47	0.31	1.53	1.659	3.019	0.93	2.445	3.034	0.872748
2	g__Ruminococcus	28	8	34	5	0	0	0	0	0.167	0	1.25	0	0.504	0	1.367	2.249	1.389	0	2.777	5.029	0.872748
3	g__Ruminococcus	27	9	32	4	0.128	0	0	0.087	2.024	0	1.035	1.508	2.6	0.542	2.384	1.421	4.98	1.627	4.67	2.728	0.872748
3	g__Sarcina	27	9	32	4	0	0	0	0	0	0	0	0	0	0	0.015	0	0	0	0.059	0	0.872748
3	g__Selenomonas	27	9	32	4	0	0	0	0	0	0	0	0	0	0	0.024	0	0	0	0.135	0	0.872748
1	g__Sellimonas	32	9	33	5	0	0	0	0	0	0.292	0	0	0.129	0.229	0.06	0.133	0.319	0.453	0.195	0.298	0.872748
2	g__Sellimonas	28	8	34	5	0	0	0	0	0.172	0	0.142	0	0.139	0.033	0.149	0	0.3	0.092	0.308	0	0.872748
3	g__Sellimonas	27	9	32	4	0	0	0	0	0.066	0	0	0	0.061	0.058	0.193	0	0.11	0.173	0.99	0	0.872748
1	g__Senegalimassilia	32	9	33	5	0	0	0	0	0	0	0.176	0	0.121	0	0.101	0.217	0.303	0	0.186	0.486	0.872748
2	g__Senegalimassilia	28	8	34	5	0	0	0	0	0	0	0	0	0.014	0	0.09	0.144	0.076	0	0.312	0.323	0.872748
3	g__Senegalimassilia	27	9	32	4	0	0	0	0	0	0	0	0	0.127	0	0.042	0	0.302	0	0.094	0	0.872748
2	g__Slackia	28	8	34	5	0	0	0	0	0	0	0	0	0	0	0.003	0	0	0	0.018	0	0.872748
3	g__Slackia	27	9	32	4	0	0	0	0	0	0	0	0	0.004	0	0	0	0.021	0	0	0	0.872748
4	g__Slackia	21	7	22	3	0	0	0	0	0	0	0	0	0.005	0.047	0.009	0	0.022	0.126	0.043	0	0.872748
1	g__Solobacterium	32	9	33	5	0	0	0	0	0	0	0	0	0	0	0.011	0	0	0	0.062	0	0.872748
3	g__Solobacterium	27	9	32	4	0	0	0	0	0	0	0	0	0	0	0.004	0	0	0	0.025	0	0.872748
2	g__Stenotrophomonas	28	8	34	5	0	0	0	0	0	0	0	0	0.174	0	0	0	0.816	0	0	0	0.872748
1	g__Streptococcus	32	9	33	5	0.286	0.384	0.171	4.232	2.071	1.086	1.071	46.724	3.128	1.2	2.884	25.174	9.693	1.797	10.589	33.725	0.872748
4	g__Streptococcus	21	7	22	3	0.513	0.413	0.109	0.179	0.704	0.675	0.731	0.239	3.904	0.428	0.821	0.219	15.097	0.476	1.919	0.242	0.872748
1	g__Succiniclasticum	32	9	33	5	0	0	0	0	0	0	0	0	0	0	0.102	0	0	0	0.586	0	0.872748
2	g__Succiniclasticum	28	8	34	5	0	0	0	0	0	0	0	0	0	0	0.561	0	0	0	2.352	0	0.872748
3	g__Succiniclasticum	27	9	32	4	0	0	0	0	0	0	0	0	0	0	0.032	0	0	0	0.18	0	0.872748
4	g__Succiniclasticum	21	7	22	3	0	0	0	0	0	0	0	0	0	0.17	0.035	0	0	0.45	0.163	0	0.872748
3	g__Sutterella	27	9	32	4	0.157	0	0	0	1.013	0.148	1.008	0.351	0.63	0.258	0.466	0.351	1.207	0.502	0.656	0.702	0.872748
4	g__Sutterella	21	7	22	3	0.146	0	0	0	0.706	0	0.504	0.558	0.694	0.029	0.361	0.372	1.179	0.078	0.65	0.644	0.872748
2	g__Terrisporobacter	28	8	34	5	0	0	0	0	0	0	0	0	0.019	0.028	0.008	0.102	0.101	0.079	0.049	0.229	0.872748
3	g__Terrisporobacter	27	9	32	4	0	0	0	0	0	0	0	0.15	0.028	0	0.118	0.15	0.083	0	0.459	0.299	0.872748
1	g__Turicibacter	32	9	33	5	0	0	0	0	0	0	0	0	0.067	0	0.021	0	0.238	0	0.094	0	0.872748
3	g__Turicibacter	27	9	32	4	0	0	0	0	0	0	0	0	0.03	0	0.043	0	0.096	0	0.207	0	0.872748
1	g__Tyzzerella	32	9	33	5	0	0	0	0	0	0	0	0	0.148	0.065	0.034	0.049	0.34	0.194	0.15	0.11	0.872748
4	g__Tyzzerella	21	7	22	3	0	0	0	0	0.165	0	0	0.063	0.229	0.026	0.036	0.042	0.494	0.069	0.071	0.072	0.872748
1	g__UBA1819	32	9	33	5	0	0	0	0	0	0	0	0	0.008	0	0.03	0.026	0.043	0	0.101	0.058	0.872748
3	g__UBA1819	27	9	32	4	0	0	0	0	0	0	0	0.055	0.022	0	0.024	0.055	0.067	0	0.112	0.111	0.872748
4	g__UBA1819	21	7	22	3	0	0	0	0	0	0	0	0	0	0	0.017	0	0	0	0.082	0	0.872748
2	g__UC5-1-2E3	28	8	34	5	0	0	0	0	0	0	0	0	0	0	0.022	0	0	0	0.128	0	0.872748
1	g__UCG-002	32	9	33	5	0	0	0	0	0.244	0	0.456	0.494	0.471	0	0.712	0.26	0.985	0	1.587	0.374	0.872748
4	g__UCG-002	21	7	22	3	0	0	0	1.148	0.273	0.47	0.469	0.631	0.508	0.384	0.504	0.803	1.208	0.697	1.194	0.698	0.872748
1	g__UCG-003	32	9	33	5	0	0	0	0	0	0	0	0	0.024	0	0.023	0.021	0.059	0	0.068	0.047	0.872748
4	g__UCG-003	21	7	22	3	0	0	0	0	0.145	0.061	0	0.066	0.08	0.038	0.024	0.044	0.153	0.065	0.092	0.076	0.872748
1	g__UCG-004	32	9	33	5	0	0	0	0	0	0	0	0	0	0	0.013	0	0	0	0.073	0	0.872748
2	g__UCG-004	28	8	34	5	0	0	0	0	0	0	0	0	0	0	0.018	0	0	0	0.107	0	0.872748
1	g__UCG-005	32	9	33	5	0	0	0	0	0	0	0.134	0	0.147	0	0.211	0.151	0.307	0	0.519	0.337	0.872748
3	g__UCG-005	27	9	32	4	0	0	0	0	0	0	0	0	0.16	0	0.106	0	0.517	0	0.311	0	0.872748
1	g__Veillonella	32	9	33	5	0	0	0	0.533	0.8	1.853	0	0.635	1.301	1.636	1.986	1.379	3.789	3.345	9.961	2.448	0.872748
2	g__Veillonella	28	8	34	5	0	0	0	0.284	0.931	0.541	0.263	1.608	0.842	0.482	2.366	1.15	1.65	0.863	8.265	1.655	0.872748
3	g__Veillonella	27	9	32	4	0.14	0.453	0.085	4.84	1.203	5.882	1.767	8.943	1.289	4.848	2.191	5.237	2.541	7.569	4.382	5.7	0.872748
1	g__[Clostridium]_innocuum_group	32	9	33	5	0	0	0	0	0	0	0	0	0.246	0.038	0.04	0	1.148	0.076	0.154	0	0.872748
2	g__[Clostridium]_innocuum_group	28	8	34	5	0	0	0	0	0.193	0	0	0.2	0.367	0.027	0.167	0.154	0.9	0.075	0.491	0.249	0.872748
3	g__[Clostridium]_innocuum_group	27	9	32	4	0	0	0	0	0.178	0	0	0	0.089	0.051	0.07	0	0.151	0.154	0.221	0	0.872748
1	g__[Eubacterium]_eligens_group	32	9	33	5	0	0	0	0	0	0	0	0.572	0.253	0.472	0.096	0.428	0.706	1.311	0.22	0.684	0.872748
2	g__[Eubacterium]_eligens_group	28	8	34	5	0	0	0	0	0.158	0	0	0	0.275	0	0.085	0.063	0.952	0	0.288	0.14	0.872748
1	g__[Eubacterium]_hallii_group	32	9	33	5	0	0	0	0	0.832	0	0.876	0.462	0.536	0.388	0.459	0.265	0.898	1.121	0.709	0.39	0.872748
3	g__[Eubacterium]_hallii_group	27	9	32	4	0	0	0.112	0	1.184	0	1.167	0.249	0.772	0.83	0.697	0.249	1.149	1.975	0.968	0.499	0.872748
4	g__[Eubacterium]_hallii_group	21	7	22	3	0.792	0	0	0.937	1.339	0.622	1.208	1.439	0.883	0.459	0.668	1.272	0.909	0.812	0.905	1.468	0.872748
1	g__[Eubacterium]_ruminantium_group	32	9	33	5	0	0	0	0	0	0	0	0	0	0	0.032	0	0	0	0.103	0	0.872748
2	g__[Eubacterium]_ruminantium_group	28	8	34	5	0	0	0	0	0	0	0	0	0	0	0.085	0	0	0	0.454	0	0.872748
3	g__[Eubacterium]_ruminantium_group	27	9	32	4	0	0	0	0	0	0	0	0	0	0	0.039	0	0	0	0.159	0	0.872748
1	g__[Eubacterium]_siraeum_group	32	9	33	5	0	0	0	0	0	0	0	0	0	0.016	0.055	0	0	0.047	0.2	0	0.872748
2	g__[Eubacterium]_siraeum_group	28	8	34	5	0	0	0	0	0	0	0	0	0.023	0.052	0.063	0	0.123	0.146	0.195	0	0.872748
3	g__[Eubacterium]_siraeum_group	27	9	32	4	0	0	0	0	0	0	0	0.1	0.018	0	0.02	0.1	0.073	0	0.066	0.201	0.872748
4	g__[Eubacterium]_siraeum_group	21	7	22	3	0	0	0	0	0	0	0	0.079	0.135	0	0.016	0.053	0.413	0	0.077	0.092	0.872748
1	g__[Eubacterium]_ventriosum_group	32	9	33	5	0	0	0	0	0	0	0	0	0.008	0	0.031	0	0.032	0	0.1	0	0.872748
2	g__[Eubacterium]_ventriosum_group	28	8	34	5	0	0	0	0	0	0	0	0	0	0	0.093	0	0	0	0.415	0	0.872748
3	g__[Eubacterium]_ventriosum_group	27	9	32	4	0	0	0	0	0	0	0	0	0.062	0	0.042	0	0.146	0	0.116	0	0.872748
4	g__[Eubacterium]_ventriosum_group	21	7	22	3	0	0	0	0.172	0.123	0	0.089	0.183	0.064	0.031	0.077	0.18	0.115	0.083	0.154	0.183	0.872748
1	g__[Eubacterium]_xylanophilum_group	32	9	33	5	0	0	0	0	0	0	0	0	0	0	0.004	0	0	0	0.024	0	0.872748
2	g__[Eubacterium]_xylanophilum_group	28	8	34	5	0	0	0	0	0	0	0	0	0	0	0.011	0	0	0	0.046	0	0.872748
3	g__[Eubacterium]_xylanophilum_group	27	9	32	4	0	0	0	0	0	0	0	0.05	0.019	0	0.023	0.05	0.068	0	0.093	0.101	0.872748
4	g__[Eubacterium]_xylanophilum_group	21	7	22	3	0	0	0	0	0	0	0	0	0.044	0	0.031	0	0.104	0	0.119	0	0.872748
2	g__[Ruminococcus]_gauvreauii_group	28	8	34	5	0	0	0	0	0	0	0	0	0	0	0.026	0	0	0	0.102	0	0.872748
3	g__[Ruminococcus]_gauvreauii_group	27	9	32	4	0	0	0	0	0	0	0	0	0.141	0.016	0.133	0	0.487	0.048	0.528	0	0.872748
4	g__[Ruminococcus]_gauvreauii_group	21	7	22	3	0	0	0	0	0.277	0	0	0	0.161	0.021	0.107	0	0.297	0.057	0.236	0	0.872748
1	g__[Ruminococcus]_gnavus_group	32	9	33	5	0.056	0	0	0	0.493	0.661	0	0	0.813	0.747	0.444	0.092	3.061	1.627	1.219	0.206	0.872748
3	g__[Ruminococcus]_gnavus_group	27	9	32	4	0	1.056	0	0.095	0.859	4.997	0.867	0.459	1.379	2.755	1.842	0.365	2.914	3.318	4.402	0.61	0.872748
1	g__[Ruminococcus]_torques_group	32	9	33	5	0	0	0	0.235	0.554	0	0.559	0.903	0.266	0.057	0.538	1.462	0.413	0.171	1.099	2.659	0.872748
2	g__[Ruminococcus]_torques_group	28	8	34	5	0	0	0	0	0.32	0	0.312	0	0.244	0	0.305	0.058	0.461	0	0.644	0.129	0.872748
3	g__gut_metagenome	27	9	32	4	0	0	0	0	0	0	0	0	0.03	0	0.008	0	0.121	0	0.044	0	0.872748
3	o__Bacteroidales Order	27	9	32	4	0	0	0	0	0	0	0	0	0	0	0.01	0	0	0	0.059	0	0.872748
1	o__Clostridia_vadinBB60_group Order	32	9	33	5	0	0	0	0	0	0	0	0	0.095	0	0.086	0	0.537	0	0.28	0	0.872748
2	o__Clostridia_vadinBB60_group Order	28	8	34	5	0	0	0	0	0	0	0	0	0	0	0.04	0.159	0	0	0.153	0.356	0.872748
3	o__Clostridia_vadinBB60_group Order	27	9	32	4	0	0	0	0	0	0	0	0	0	0	0.032	0	0	0	0.15	0	0.872748
4	o__Clostridia_vadinBB60_group Order	21	7	22	3	0	0	0	0	0	0	0	0	0	0	0.012	0	0	0	0.055	0	0.872748
2	o__Enterobacterales Order	28	8	34	5	0	0	0	0	0	0	0	0	0	0	0.003	0	0	0	0.016	0	0.872748
3	o__Enterobacterales Order	27	9	32	4	0	0	0	0	0	0	0	0	0	0	0.137	0	0	0	0.776	0	0.872748
3	o__Gastranaerophilales Order	27	9	32	4	0	0	0	0	0	0	0	0	0.124	0	0	0	0.601	0	0	0	0.872748
4	o__Gastranaerophilales Order	21	7	22	3	0	0	0	0	0	0	0	0	0.016	0	0	0	0.075	0	0	0	0.872748
1	o__Rhodospirillales Order	32	9	33	5	0	0	0	0	0	0	0	0	0	0	0.034	0	0	0	0.173	0	0.872748
2	o__Rhodospirillales Order	28	8	34	5	0	0	0	0	0	0	0	0	0	0	0.005	0	0	0	0.029	0	0.872748
3	o__Rhodospirillales Order	27	9	32	4	0	0	0	0	0	0	0	0	0.174	0	0.016	0	0.663	0	0.093	0	0.872748
4	o__Rhodospirillales Order	21	7	22	3	0	0	0	0	0	0	0	0	0.062	0	0.011	0	0.216	0	0.05	0	0.872748
2	g__[Ruminococcus]_gnavus_group	28	8	34	5	0.08	0	0	0	0.814	0.745	0.493	0.12	0.837	2.492	1.705	0.051	1.99	6.197	4.776	0.07	0.874452
2	f__Muribaculaceae Family	28	8	34	5	0	0	0	0	0	0	0	0	0.309	0	0.065	0	1.428	0	0.23	0	0.887709
1	g__Acidaminococcus	32	9	33	5	0	0	0	0	0	0	0	0	0.158	0	0.039	0	0.754	0	0.226	0	0.891683
4	g__Lactococcus	21	7	22	3	0	0	0	0	0	0	0	0	0.01	0	0.016	0	0.044	0	0.053	0	0.895641
1	g__Catenibacterium	32	9	33	5	0	0	0	0	0	0	0	0	0.02	0	0.243	0	0.08	0	1.397	0	0.895978
1	g__Fournierella	32	9	33	5	0	0	0	0	0	0	0	0	0.014	0	0.013	0	0.058	0	0.075	0	0.895978
4	g__Limosilactobacillus	21	7	22	3	0	0	0	0	0	0	0	0	0.538	0.062	0.149	0	2.464	0.165	0.699	0	0.895978
4	g__Hungatella	21	7	22	3	0	0	0	0	0	0	0	0	0.043	0.024	0.026	0	0.175	0.063	0.121	0	0.903135
1	g__Prevotella_9	32	9	33	5	0	0	0	0	0.085	0	0	0	5.404	0.162	8.909	4.679	16.481	0.485	21.415	10.463	0.903135
4	g__[Clostridium]_innocuum_group	21	7	22	3	0	0	0	0	0	0	0	0	0.031	0.024	0.016	0	0.12	0.063	0.077	0	0.903135
1	f__Erysipelotrichaceae Family	32	9	33	5	0	0	0	0	0	0	0	0	0.01	0	0.01	0	0.056	0	0.041	0	0.909286
3	g__Colidextribacter	27	9	32	4	0	0	0	0	0	0	0	0	0.004	0	0.018	0	0.022	0	0.072	0	0.913825
1	g__Dialister	32	9	33	5	0	0	0	0	0	0	0	0	0.466	0.025	0.399	0.063	1.514	0.076	1.31	0.14	0.913825
2	g__Holdemanella	28	8	34	5	0	0	0	0	0	0	0	0	0.06	0	0.015	0	0.245	0	0.063	0	0.913825
3	g__Megamonas	27	9	32	4	0	0	0	0	0	0	0	0	0.015	0	0.27	0	0.076	0	1.113	0	0.913825
2	g__UBA1819	28	8	34	5	0	0	0	0	0	0	0	0	0.018	0	0.011	0	0.065	0	0.046	0	0.913825
3	g__DTU089	27	9	32	4	0	0	0	0	0	0	0	0	0.012	0	0.019	0	0.045	0	0.083	0	0.914273
3	f__Ruminococcaceae Family	27	9	32	4	0	0	0	0	0	0	0	0.045	0.057	0.014	0.08	0.045	0.153	0.043	0.364	0.089	0.916256
3	g__CAG-352	27	9	32	4	0	0	0	0	0	0	0	0	0.103	0	0.202	0	0.536	0	1.12	0	0.916256
3	g__Desulfovibrio	27	9	32	4	0	0	0	0	0	0	0	0	0.011	0	0.017	0	0.055	0	0.069	0	0.916256
2	g__Lachnospira	28	8	34	5	0	0	0	0	0	0	0	0	0.028	0	0.046	0	0.115	0	0.245	0	0.916256
2	g__Lachnospiraceae_FCS020_group	28	8	34	5	0	0	0	0	0	0	0	0	0.005	0	0.012	0	0.024	0	0.049	0	0.916256
2	g__Romboutsia	28	8	34	5	0	0	0	0	0	0	0	0	0.01	0	0.056	0	0.053	0	0.24	0	0.916256
4	g__UCG-005	21	7	22	3	0	0	0	0	0.196	0	0.172	0.854	0.149	0.125	0.155	0.569	0.245	0.331	0.292	0.986	0.916256
2	f__gut_metagenome Family	28	8	34	5	0	0	0	0	0	0	0	0	0.16	0	0.052	0	0.847	0	0.25	0	0.923902
2	g__Agathobacter	28	8	34	5	0	0	0	0	0	0	0	0	0.019	0	0.017	0	0.102	0	0.074	0	0.923902
2	g__Odoribacter	28	8	34	5	0	0	0	0	0	0	0	0	0.013	0	0.008	0	0.067	0	0.032	0	0.923902
2	g__Prevotellaceae_NK3B31_group	28	8	34	5	0	0	0	0	0	0	0	0	0.929	0	0.082	0	4.914	0	0.36	0	0.923902
2	g__UCG-003	28	8	34	5	0	0	0	0	0	0	0	0	0.007	0	0.009	0	0.039	0	0.038	0	0.923902
1	g__Akkermansia	32	9	33	5	0	0	0	0	0.638	0	0.43	1.497	2.712	0.884	1.207	0.658	5.599	1.777	3.57	0.907	0.925414
4	g__Christensenellaceae_R-7_group	21	7	22	3	0	0	0	0.291	1.028	0.126	0.268	0.227	0.637	0.233	0.494	0.248	1.53	0.515	1.15	0.23	0.92624
1	g__Terrisporobacter	32	9	33	5	0	0	0	0	0	0	0	0	0.043	0.03	0.042	0	0.145	0.089	0.216	0	0.92624
4	g__Incertae_Sedis	21	7	22	3	0	0	0	0	0	0	0	0.511	0.728	0.014	0.433	0.34	2.878	0.038	1.777	0.59	0.929914
1	g__Lacticaseibacillus	32	9	33	5	0	0	0	0	0	0	0	0	0.008	0.248	0.053	0	0.032	0.743	0.223	0	0.930317
1	g__Collinsella	32	9	33	5	0	0	0	0	0	0	0	0	0.127	0.109	0.208	0.028	0.352	0.327	0.471	0.064	0.93397
1	f__Christensenellaceae Family	32	9	33	5	0	0	0	0	0	0	0	0	0.011	0	0.01	0	0.061	0	0.058	0	0.939582
2	f__Christensenellaceae Family	28	8	34	5	0	0	0	0	0	0	0	0	0.03	0	0.007	0	0.156	0	0.04	0	0.939582
3	f__Christensenellaceae Family	27	9	32	4	0	0	0	0	0	0	0	0	0.035	0	0.008	0	0.183	0	0.044	0	0.939582
2	g__Acidaminococcus	28	8	34	5	0	0	0	0	0	0	0	0	0.089	0	0.013	0	0.47	0	0.075	0	0.939582
2	g__Acinetobacter	28	8	34	5	0	0	0	0	0	0	0	0	0.567	0	0.005	0	3.003	0	0.029	0	0.939582
4	g__Agathobacter	21	7	22	3	0	0	0	0	0	0	0	0.056	0.063	0.018	0.062	0.037	0.13	0.047	0.127	0.065	0.939582
2	g__Bacteroides	28	8	34	5	2.406	0.492	1.965	0	10.07	10.278	11.394	16.006	8.439	6.981	8.976	9.589	14.543	10.952	14.409	14.288	0.939582
4	g__Butyricicoccus	21	7	22	3	0	0	0	0	0.354	0.149	0.372	0.108	0.28	0.071	0.376	0.072	0.519	0.09	0.787	0.125	0.939582
2	g__Catenibacterium	28	8	34	5	0	0	0	0	0	0	0	0	0.018	0	0.008	0	0.097	0	0.044	0	0.939582
4	g__Clostridioides	21	7	22	3	0	0	0	0	0	0	0	0	0.008	0	0.01	0	0.037	0	0.046	0	0.939582
4	g__Coprococcus	21	7	22	3	0	0	0	0.573	0.43	0.43	0.697	0.343	0.372	0.386	0.461	0.419	0.636	0.687	0.734	0.368	0.939582
1	g__DTU089	32	9	33	5	0	0	0	0	0	0	0	0	0.017	0	0.028	0	0.098	0	0.159	0	0.939582
2	g__DTU089	28	8	34	5	0	0	0	0	0	0	0	0	0.01	0	0.029	0	0.052	0	0.168	0	0.939582
2	g__Desulfovibrio	28	8	34	5	0	0	0	0	0	0	0	0	0.011	0	0.005	0	0.056	0	0.029	0	0.939582
4	g__Desulfovibrio	21	7	22	3	0	0	0	0	0	0	0	0	0.007	0	0.011	0	0.034	0	0.052	0	0.939582
1	g__Dorea	32	9	33	5	0	0	0	0	0.18	0.191	0.338	0.571	0.367	0.192	0.36	0.809	0.916	0.429	0.687	1.51	0.939582
4	g__Dorea	21	7	22	3	0.452	0	0.062	0	0.92	0.743	0.868	0.51	0.563	0.435	0.512	0.34	0.646	0.743	0.729	0.589	0.939582
1	g__Eisenbergiella	32	9	33	5	0	0	0	0	0	0	0	0	0.004	0	0.021	0	0.022	0	0.123	0	0.939582
3	g__Enterorhabdus	27	9	32	4	0	0	0	0	0	0	0	0	0.017	0	0.014	0	0.088	0	0.079	0	0.939582
2	g__Erysipelatoclostridium	28	8	34	5	0	0	0	0	0.226	0.084	0.262	0.448	0.203	0.116	0.739	0.316	0.407	0.226	2.406	0.495	0.939582
4	g__Fusicatenibacter	21	7	22	3	0.136	0.255	0.267	1.705	1.945	0.888	0.941	0.893	1.321	0.473	1.028	1.164	2.032	0.535	1.976	1.008	0.939582
3	g__Granulicatella	27	9	32	4	0	0	0	0	0	0	0	0	0.011	0	0.057	0	0.057	0	0.32	0	0.939582
1	g__Lachnospiraceae_UCG-001	32	9	33	5	0	0	0	0	0	0	0	0	0.006	0	0.005	0	0.033	0	0.03	0	0.939582
2	g__Lentilactobacillus	28	8	34	5	0	0	0	0	0	0	0	0	0.866	0	0.007	0	4.58	0	0.043	0	0.939582
1	g__Megamonas	32	9	33	5	0	0	0	0	0	0	0	0	0.016	0	0.037	0	0.089	0	0.212	0	0.939582
2	g__Parasutterella	28	8	34	5	0	0	0	0	0	0	0	0	0.339	0.184	0.144	0.043	0.906	0.52	0.356	0.096	0.939582
3	g__Parasutterella	27	9	32	4	0	0	0	0	0	0	0	0.215	0.257	0.186	0.116	0.215	0.854	0.394	0.425	0.43	0.939582
1	g__Prevotella_7	32	9	33	5	0	0	0	0	0	0	0	0	0.028	0	0.004	0	0.157	0	0.026	0	0.939582
2	g__Prevotella_7	28	8	34	5	0	0	0	0	0	0	0	0	0.033	0	0.101	0	0.177	0	0.588	0	0.939582
4	g__Prevotellaceae_NK3B31_group	21	7	22	3	0	0	0	0	0	0	0	0	0.621	0	0.024	0	2.844	0	0.111	0	0.939582
1	g__Sarcina	32	9	33	5	0	0	0	0	0	0	0	0	0.006	0	0.022	0	0.033	0	0.124	0	0.939582
1	g__Sutterella	32	9	33	5	0.181	0	0	0	0.754	0.565	0.709	0.843	0.541	0.503	0.427	0.439	0.773	0.958	0.64	0.628	0.939582
3	g__UCG-003	27	9	32	4	0	0	0	0	0	0	0	0	0.023	0.015	0.019	0	0.07	0.044	0.062	0	0.939582
1	g__Varibaculum	32	9	33	5	0	0	0	0	0	0	0	0	0.005	0	0.02	0	0.027	0	0.117	0	0.939582
4	g__Veillonella	21	7	22	3	0.131	0.315	0.193	0	2.15	0.967	3.632	1.605	1.752	1.875	2.655	1.07	2.778	4.001	3.998	1.853	0.939582
4	g__[Ruminococcus]_torques_group	21	7	22	3	0	0	0	0.123	0.525	0.287	0.607	0.435	0.785	0.317	0.602	0.331	1.836	0.622	1.242	0.471	0.939582
1	g__gut_metagenome	32	9	33	5	0	0	0	0	0	0	0	0	0.011	0	0.013	0	0.06	0	0.074	0	0.939582
4	g__uncultured_organism	21	7	22	3	0	0	0	0	0	0	0	0	0.012	0	0.005	0	0.055	0	0.024	0	0.939582
1	o__Bacteroidales Order	32	9	33	5	0	0	0	0	0	0	0	0	0.471	0	0.007	0	2.665	0	0.043	0	0.939582
1	o__Gastranaerophilales Order	32	9	33	5	0	0	0	0	0	0	0	0	0.019	0	0.018	0	0.105	0	0.102	0	0.939582
3	g__Clostridium_sensu_stricto_1	27	9	32	4	0.135	0	0	0	0.711	0.382	1.379	0.894	1.648	0.62	0.845	0.894	5.188	1.312	1.467	1.788	0.944965
4	g__[Ruminococcus]_gnavus_group	21	7	22	3	0.159	0	0.163	0.275	1.326	1.586	0.911	0.194	1.39	1.144	0.995	0.221	3.153	1.814	2.05	0.199	0.985452
1	g__Anaerostipes	32	9	33	5	0	0	0	0.115	0.466	1.008	0.9	0.209	0.471	0.789	0.59	0.213	0.783	1.392	1.142	0.308	0.987
2	g__Enterococcus	28	8	34	5	0	0	0	0	0.242	0.441	0.432	0.583	4.41	0.519	3.073	0.283	18.599	1.093	14.671	0.397	0.987
